# Supplementary material for: The crystal structure of TlMgCl3 from 290 K to 725 K
Source: Acta Crystallogr E Crystallogr Commun. 2020 Oct 6;76(Pt 11):1716–9. doi: 10.1107/S2056989020013201 (PMC7643245; doi:10.1107/S2056989020013201)
Supplement: Supplementary file 1 [file e-76-01716-sup1.cif]

##############################################################################
#                                                                            #
# This CIF contains the data in a paper accepted for publication in          #
# Acta Crystallographica Section E. It conforms to the requirements of       #
# Notes for Authors for Acta Crystallographica Section E, and has been       #
# peer reviewed under the auspices of the IUCr Commission on Journals.       #
#                                                                            #
# Full details of the Crystallographic Information File format               #
# are given in the paper "The Crystallographic Information File (CIF):       #
# a New Standard Archive File for Crystallography" by S. R. Hall, F. H.      #
# Allen and I. D. Brown [Acta Cryst. (1991), A47, 655-685].                  #
#                                                                            #
# The current version of the core CIF dictionary is obtainable from          #
# ftp://ftp.iucr.org/pub/cif_core.dic.                                       #
#                                                                            #
# Software is freely available for graphical display of the structure(s)     #
# in this CIF. For information consult the CIF software page                 #
# http://www.iucr.org/resources/cif/software.                                #
#                                                                            #
# This file may be used for bona fide research purposes within the           #
# scientific community so long as proper attribution is given to the journal # 
# article from which it was obtained.                                        #
#                                                                            #
##############################################################################
data_I
_audit_creation_method     'SHELXL-2018/3'
_chemical_name_systematic
;
Thallium magnesium trichloride
;
_chemical_name_common     ?
_chemical_formula_moiety     'Tl Mg Cl3'
_chemical_formula_sum     'Cl3 Mg Tl'
_chemical_formula_iupac     'Tl Mg Cl3'
_chemical_formula_weight     335.03
_chemical_melting_point     ?
_space_group_crystal_system     hexagonal
_space_group_name_H-M_alt     'P 63/m m c'
_space_group_name_Hall     '-P 6c 2c'
loop_
    _space_group_symop_operation_xyz
    'x, y, z'
    '-y, x-y, z'
    '-x+y, -x, z'
    '-x, -y, z+1/2'
    'y, -x+y, z+1/2'
    'x-y, x, z+1/2'
    'y, x, -z'
    'x-y, -y, -z'
    '-x, -x+y, -z'
    '-y, -x, -z+1/2'
    '-x+y, y, -z+1/2'
    'x, x-y, -z+1/2'
    '-x, -y, -z'
    'y, -x+y, -z'
    'x-y, x, -z'
    'x, y, -z-1/2'
    '-y, x-y, -z-1/2'
    '-x+y, -x, -z-1/2'
    '-y, -x, z'
    '-x+y, y, z'
    'x, x-y, z'
    'y, x, z-1/2'
    'x-y, -y, z-1/2'
    '-x, -x+y, z-1/2'
_cell_length_a     7.0228(4)
_cell_length_b     7.0228(4)
_cell_length_c     17.4934(15)
_cell_angle_alpha     90
_cell_angle_beta     90
_cell_angle_gamma     120
_cell_volume     747.18(11)
_cell_formula_units_Z     6
_cell_measurement_reflns_used     1053
_cell_measurement_theta_min     3.55
_cell_measurement_theta_max     28.20
_cell_measurement_temperature     290(2)
_exptl_crystal_description     block
_exptl_crystal_colour     colorless
_exptl_crystal_size_max     0.100
_exptl_crystal_size_mid     0.100
_exptl_crystal_size_min     0.100
_exptl_crystal_density_diffrn     4.467
_exptl_crystal_density_meas     ?
_exptl_crystal_density_method     ?
_exptl_crystal_F_000     864
_exptl_absorpt_coefficient_mu     33.967
_exptl_absorpt_correction_type     multi-scan
_exptl_absorpt_process_details
;
(SADABS; Bruker, 2004)
;
_exptl_absorpt_correction_T_min     0.5779
_exptl_absorpt_correction_T_max     0.7461
_diffrn_ambient_temperature     290(2)
_diffrn_source     ?
_diffrn_radiation_type     MoK\a
_diffrn_radiation_wavelength     0.71073
_diffrn_measurement_device_type     'Bruker Kappa APEXII CCD'
_diffrn_measurement_method     \w
_diffrn_detector_area_resol_mean     ?
_diffrn_reflns_number     4109
_diffrn_reflns_av_R_equivalents     0.0474
_diffrn_reflns_av_unetI/netI     0.0328
_diffrn_reflns_theta_min     2.328
_diffrn_reflns_theta_max     30.700
_diffrn_reflns_theta_full     25.242
_diffrn_measured_fraction_theta_max     0.994
_diffrn_measured_fraction_theta_full     0.993
_diffrn_reflns_limit_h_min     -8
_diffrn_reflns_limit_h_max     9
_diffrn_reflns_limit_k_min     -8
_diffrn_reflns_limit_k_max     8
_diffrn_reflns_limit_l_min     -23
_diffrn_reflns_limit_l_max     25
_refine_special_details     ?
_reflns_number_total     489
_reflns_number_gt     387
_reflns_threshold_expression     'I > 2\s(I)'
_refine_ls_structure_factor_coef     Fsqd
_refine_ls_matrix_type     full
_refine_ls_R_factor_all     0.0627
_refine_ls_R_factor_gt     0.0466
_refine_ls_wR_factor_gt     0.1088
_refine_ls_wR_factor_ref     0.1125
_refine_ls_goodness_of_fit_ref     1.417
_refine_ls_restrained_S_all     1.417
_refine_ls_number_reflns     489
_refine_ls_number_parameters     21
_refine_ls_number_restraints     0
_refine_ls_hydrogen_treatment     undef
_refine_ls_weighting_scheme     calc
_refine_ls_weighting_details
                          'w=1/[\s^2^(Fo^2^)+23.1798P] where P=(Fo^2^+2Fc^2^)/3'
_atom_sites_solution_hydrogens     .
_atom_sites_solution_primary     dual
_atom_sites_solution_secondary     ?
_refine_ls_shift/su_max     0.000
_refine_ls_shift/su_mean     0.000
_refine_diff_density_max     1.881
_refine_diff_density_min     -2.113
_refine_ls_extinction_method     none
_refine_ls_extinction_coef     .
loop_
    _atom_type_symbol
    _atom_type_description
    _atom_type_scat_dispersion_real
    _atom_type_scat_dispersion_imag
    _atom_type_scat_source
    'Tl' 'Tl' -2.8358 9.6688
                         'International Tables Vol C Tables 4.2.6.8 and 6.1.1.4'
    'Mg' 'Mg' 0.0486 0.0363
                         'International Tables Vol C Tables 4.2.6.8 and 6.1.1.4'
    'Cl' 'Cl' 0.1484 0.1585
                         'International Tables Vol C Tables 4.2.6.8 and 6.1.1.4'
_computing_data_collection
;
APEX2 (Bruker, 2004)
;
_computing_cell_refinement
;
SAINT  (Bruker, 2004)
;
_computing_data_reduction
;
SAINT  (Bruker, 2004)
;
_computing_structure_solution
;
<i>SHELXT2014/4</i> (Sheldrick, 2015a)
;
_computing_structure_refinement
;
<i>SHELXL2018/3</i> (Sheldrick, 2015b)
;
_computing_molecular_graphics
;
<i>VESTA</i> (Momma & Izumi, 2011)
;
_computing_publication_material
;
<i>SHELXL2018/3</i> (Sheldrick, 2015b)
;
loop_
    _atom_site_type_symbol
    _atom_site_label
    _atom_site_fract_x
    _atom_site_fract_y
    _atom_site_fract_z
    _atom_site_U_iso_or_equiv
    _atom_site_adp_type
    _atom_site_calc_flag
    _atom_site_occupancy
    _atom_site_symmetry_multiplicity
    _atom_site_disorder_assembly
    _atom_site_disorder_group
    Tl Tl1 0.000000 0.000000 0.250000 0.0375(5) Uani d 1 2 . .
    Tl Tl2 0.333333 0.666667 0.09002(7) 0.0395(4) Uani d 1 4 . .
    Mg Mg1 0.666667 0.333333 0.3404(4) 0.0115(14) Uani d 1 4 . .
    Mg Mg2 1.000000 1.000000 0.500000 0.017(2) Uani d 1 2 . .
    Cl Cl1 0.5075(4) 0.0150(8) 0.250000 0.0211(9) Uani d 1 6 . .
    Cl Cl2 0.8336(4) 0.6671(9) 0.4185(2) 0.0379(10) Uani d 1 12 . .
loop_
    _atom_site_aniso_label
    _atom_site_aniso_U_11
    _atom_site_aniso_U_22
    _atom_site_aniso_U_33
    _atom_site_aniso_U_12
    _atom_site_aniso_U_13
    _atom_site_aniso_U_23
    Tl1 0.0378(7) 0.0378(7) 0.0369(8) 0.0189(3) 0.000 0.000
    Tl2 0.0353(5) 0.0353(5) 0.0479(7) 0.0176(2) 0.000 0.000
    Mg1 0.011(2) 0.011(2) 0.013(3) 0.0053(11) 0.000 0.000
    Mg2 0.019(4) 0.019(4) 0.014(5) 0.0094(19) 0.000 0.000
    Cl1 0.0224(18) 0.011(2) 0.0261(19) 0.0055(10) 0.000 0.000
    Cl2 0.0418(18) 0.027(2) 0.0399(18) 0.0135(10) -0.0123(9) -0.0246(18)
_geom_special_details
;
 All esds (except the esd in the dihedral angle between two l.s. planes)
 are estimated using the full covariance matrix.  The cell esds are taken
 into account individually in the estimation of esds in distances, angles
 and torsion angles; correlations between esds in cell parameters are only
 used when they are defined by crystal symmetry.  An approximate (isotropic)
 treatment of cell esds is used for estimating esds involving l.s. planes.
;
loop_
    _geom_bond_atom_site_label_1
    _geom_bond_atom_site_label_2
    _geom_bond_site_symmetry_2
    _geom_bond_distance
    _geom_bond_publ_flag
    Tl1 Cl1 2_545 3.5126(2) ?
    Tl1 Cl1 3_665 3.5126(2) ?
    Tl1 Cl1 3 3.5126(2) ?
    Tl1 Cl1 . 3.5126(2) y
    Tl1 Cl1 2 3.5126(2) ?
    Tl1 Cl1 1_455 3.5126(2) ?
    Tl1 Cl2 16_446 3.576(5) ?
    Tl1 Cl2 2_655 3.576(5) y
    Tl1 Cl2 18_566 3.576(5) ?
    Tl1 Cl2 3_565 3.576(5) ?
    Tl1 Cl2 17_656 3.576(5) ?
    Tl1 Cl2 1_445 3.576(5) ?
    Tl2 Cl1 3_665 3.510(3) ?
    Tl2 Cl1 1_565 3.510(3) ?
    Tl2 Cl1 2 3.510(3) y
    Tl2 Cl2 16_456 3.5146(3) y
    Tl2 Cl2 17_666 3.5146(3) ?
    Tl2 Cl2 18_566 3.5146(3) ?
    Tl2 Cl2 18_676 3.5146(3) ?
    Tl2 Cl2 17_656 3.5146(3) ?
    Tl2 Cl2 16_556 3.5146(3) ?
    Tl2 Cl2 6_554 3.622(5) y
    Tl2 Cl2 4_664 3.622(5) ?
    Tl2 Cl2 5_564 3.622(5) ?
    Mg1 Cl2 . 2.448(6) y
    Mg1 Cl2 3_665 2.448(6) ?
    Mg1 Cl2 2_655 2.448(6) ?
    Mg1 Cl1 2_655 2.499(6) ?
    Mg1 Cl1 . 2.499(6) y
    Mg1 Cl1 3_665 2.499(6) ?
    Mg1 Mg1 16_556 3.162(13) ?
    Mg2 Cl2 13_776 2.476(4) ?
    Mg2 Cl2 15_656 2.476(4) ?
    Mg2 Cl2 3_675 2.476(4) ?
    Mg2 Cl2 14_566 2.476(4) ?
    Mg2 Cl2 2_765 2.476(4) ?
    Mg2 Cl2 . 2.476(4) y
loop_
    _geom_angle_atom_site_label_1
    _geom_angle_atom_site_label_2
    _geom_angle_atom_site_label_3
    _geom_angle_site_symmetry_1
    _geom_angle_site_symmetry_3
    _geom_angle
    _geom_angle_publ_flag
    Cl1 Tl1 Cl1 2_545 3_665 120.0 ?
    Cl1 Tl1 Cl1 2_545 3 57.02(16) ?
    Cl1 Tl1 Cl1 3_665 3 177.02(16) ?
    Cl1 Tl1 Cl1 2_545 . 62.98(16) ?
    Cl1 Tl1 Cl1 3_665 . 57.02(16) ?
    Cl1 Tl1 Cl1 3 . 120.0 ?
    Cl1 Tl1 Cl1 2_545 2 177.02(16) ?
    Cl1 Tl1 Cl1 3_665 2 62.98(16) ?
    Cl1 Tl1 Cl1 3 2 120.0 ?
    Cl1 Tl1 Cl1 . 2 120.0000(10)
                               ?
    Cl1 Tl1 Cl1 2_545 1_455 120.0000(10)
                                       ?
    Cl1 Tl1 Cl1 3_665 1_455 119.9990(10)
                                       ?
    Cl1 Tl1 Cl1 3 1_455 62.98(16) ?
    Cl1 Tl1 Cl1 . 1_455 177.02(16) ?
    Cl1 Tl1 Cl1 2 1_455 57.02(16) ?
    Cl1 Tl1 Cl2 2_545 16_446 60.17(6) ?
    Cl1 Tl1 Cl2 3_665 16_446 118.86(6) ?
    Cl1 Tl1 Cl2 3 16_446 60.17(6) ?
    Cl1 Tl1 Cl2 . 16_446 90.84(4) ?
    Cl1 Tl1 Cl2 2 16_446 118.86(6) ?
    Cl1 Tl1 Cl2 1_455 16_446 90.84(5) ?
    Cl1 Tl1 Cl2 2_545 2_655 90.84(4) ?
    Cl1 Tl1 Cl2 3_665 2_655 60.17(6) ?
    Cl1 Tl1 Cl2 3 2_655 118.86(6) ?
    Cl1 Tl1 Cl2 . 2_655 60.17(6) ?
    Cl1 Tl1 Cl2 2 2_655 90.84(4) ?
    Cl1 Tl1 Cl2 1_455 2_655 118.86(6) ?
    Cl2 Tl1 Cl2 16_446 2_655 147.12(6) ?
    Cl1 Tl1 Cl2 2_545 18_566 118.86(6) ?
    Cl1 Tl1 Cl2 3_665 18_566 90.84(5) ?
    Cl1 Tl1 Cl2 3 18_566 90.84(5) ?
    Cl1 Tl1 Cl2 . 18_566 118.86(6) ?
    Cl1 Tl1 Cl2 2 18_566 60.17(6) ?
    Cl1 Tl1 Cl2 1_455 18_566 60.17(6) ?
    Cl2 Tl1 Cl2 16_446 18_566 58.71(11) ?
    Cl2 Tl1 Cl2 2_655 18_566 147.12(6) ?
    Cl1 Tl1 Cl2 2_545 3_565 118.86(6) ?
    Cl1 Tl1 Cl2 3_665 3_565 90.84(5) ?
    Cl1 Tl1 Cl2 3 3_565 90.84(5) ?
    Cl1 Tl1 Cl2 . 3_565 118.86(6) ?
    Cl1 Tl1 Cl2 2 3_565 60.17(6) ?
    Cl1 Tl1 Cl2 1_455 3_565 60.17(6) ?
    Cl2 Tl1 Cl2 16_446 3_565 147.12(6) ?
    Cl2 Tl1 Cl2 2_655 3_565 58.71(11) ?
    Cl2 Tl1 Cl2 18_566 3_565 111.04(14) ?
    Cl1 Tl1 Cl2 2_545 17_656 90.84(4) ?
    Cl1 Tl1 Cl2 3_665 17_656 60.17(6) ?
    Cl1 Tl1 Cl2 3 17_656 118.86(6) ?
    Cl1 Tl1 Cl2 . 17_656 60.17(6) ?
    Cl1 Tl1 Cl2 2 17_656 90.84(5) ?
    Cl1 Tl1 Cl2 1_455 17_656 118.86(6) ?
    Cl2 Tl1 Cl2 16_446 17_656 58.71(11) ?
    Cl2 Tl1 Cl2 2_655 17_656 111.04(14) ?
    Cl2 Tl1 Cl2 18_566 17_656 58.71(11) ?
    Cl2 Tl1 Cl2 3_565 17_656 147.12(6) ?
    Cl1 Tl1 Cl2 2_545 1_445 60.17(6) ?
    Cl1 Tl1 Cl2 3_665 1_445 118.86(6) ?
    Cl1 Tl1 Cl2 3 1_445 60.17(6) ?
    Cl1 Tl1 Cl2 . 1_445 90.84(4) ?
    Cl1 Tl1 Cl2 2 1_445 118.86(6) ?
    Cl1 Tl1 Cl2 1_455 1_445 90.84(5) ?
    Cl2 Tl1 Cl2 16_446 1_445 111.04(14) ?
    Cl2 Tl1 Cl2 2_655 1_445 58.71(11) ?
    Cl2 Tl1 Cl2 18_566 1_445 147.12(6) ?
    Cl2 Tl1 Cl2 3_565 1_445 58.71(11) ?
    Cl2 Tl1 Cl2 17_656 1_445 147.12(6) ?
    Cl1 Tl2 Cl1 3_665 1_565 63.03(10) ?
    Cl1 Tl2 Cl1 3_665 2 63.03(10) ?
    Cl1 Tl2 Cl1 1_565 2 63.03(10) ?
    Cl1 Tl2 Cl2 3_665 16_456 123.81(8) ?
    Cl1 Tl2 Cl2 1_565 16_456 91.92(9) ?
    Cl1 Tl2 Cl2 2 16_456 60.79(8) ?
    Cl1 Tl2 Cl2 3_665 17_666 123.81(8) ?
    Cl1 Tl2 Cl2 1_565 17_666 60.79(8) ?
    Cl1 Tl2 Cl2 2 17_666 91.92(9) ?
    Cl2 Tl2 Cl2 16_456 17_666 59.85(17) ?
    Cl1 Tl2 Cl2 3_665 18_566 91.92(9) ?
    Cl1 Tl2 Cl2 1_565 18_566 123.81(8) ?
    Cl1 Tl2 Cl2 2 18_566 60.79(8) ?
    Cl2 Tl2 Cl2 16_456 18_566 60.03(17) ?
    Cl2 Tl2 Cl2 17_666 18_566 119.820(10) ?
    Cl1 Tl2 Cl2 3_665 18_676 91.92(9) ?
    Cl1 Tl2 Cl2 1_565 18_676 60.79(8) ?
    Cl1 Tl2 Cl2 2 18_676 123.81(8) ?
    Cl2 Tl2 Cl2 16_456 18_676 119.820(10) ?
    Cl2 Tl2 Cl2 17_666 18_676 60.03(17) ?
    Cl2 Tl2 Cl2 18_566 18_676 175.12(14) ?
    Cl1 Tl2 Cl2 3_665 17_656 60.79(8) ?
    Cl1 Tl2 Cl2 1_565 17_656 123.81(8) ?
    Cl1 Tl2 Cl2 2 17_656 91.92(9) ?
    Cl2 Tl2 Cl2 16_456 17_656 119.820(11) ?
    Cl2 Tl2 Cl2 17_666 17_656 175.12(14) ?
    Cl2 Tl2 Cl2 18_566 17_656 59.85(17) ?
    Cl2 Tl2 Cl2 18_676 17_656 119.820(11) ?
    Cl1 Tl2 Cl2 3_665 16_556 60.79(8) ?
    Cl1 Tl2 Cl2 1_565 16_556 91.92(9) ?
    Cl1 Tl2 Cl2 2 16_556 123.81(8) ?
    Cl2 Tl2 Cl2 16_456 16_556 175.12(14) ?
    Cl2 Tl2 Cl2 17_666 16_556 119.820(11) ?
    Cl2 Tl2 Cl2 18_566 16_556 119.820(10) ?
    Cl2 Tl2 Cl2 18_676 16_556 59.85(17) ?
    Cl2 Tl2 Cl2 17_656 16_556 60.03(17) ?
    Cl1 Tl2 Cl2 3_665 6_554 176.96(10) ?
    Cl1 Tl2 Cl2 1_565 6_554 119.42(7) ?
    Cl1 Tl2 Cl2 2 6_554 119.42(7) ?
    Cl2 Tl2 Cl2 16_456 6_554 58.64(11) ?
    Cl2 Tl2 Cl2 17_666 6_554 58.64(11) ?
    Cl2 Tl2 Cl2 18_566 6_554 88.00(9) ?
    Cl2 Tl2 Cl2 18_676 6_554 88.00(9) ?
    Cl2 Tl2 Cl2 17_656 6_554 116.71(6) ?
    Cl2 Tl2 Cl2 16_556 6_554 116.71(6) ?
    Cl1 Tl2 Cl2 3_665 4_664 119.42(7) ?
    Cl1 Tl2 Cl2 1_565 4_664 176.96(10) ?
    Cl1 Tl2 Cl2 2 4_664 119.42(7) ?
    Cl2 Tl2 Cl2 16_456 4_664 88.00(9) ?
    Cl2 Tl2 Cl2 17_666 4_664 116.71(6) ?
    Cl2 Tl2 Cl2 18_566 4_664 58.64(11) ?
    Cl2 Tl2 Cl2 18_676 4_664 116.71(6) ?
    Cl2 Tl2 Cl2 17_656 4_664 58.64(11) ?
    Cl2 Tl2 Cl2 16_556 4_664 88.00(9) ?
    Cl2 Tl2 Cl2 6_554 4_664 58.07(11) ?
    Cl1 Tl2 Cl2 3_665 5_564 119.42(7) ?
    Cl1 Tl2 Cl2 1_565 5_564 119.42(8) ?
    Cl1 Tl2 Cl2 2 5_564 176.96(10) ?
    Cl2 Tl2 Cl2 16_456 5_564 116.71(6) ?
    Cl2 Tl2 Cl2 17_666 5_564 88.00(9) ?
    Cl2 Tl2 Cl2 18_566 5_564 116.71(6) ?
    Cl2 Tl2 Cl2 18_676 5_564 58.64(11) ?
    Cl2 Tl2 Cl2 17_656 5_564 88.00(9) ?
    Cl2 Tl2 Cl2 16_556 5_564 58.64(11) ?
    Cl2 Tl2 Cl2 6_554 5_564 58.07(11) ?
    Cl2 Tl2 Cl2 4_664 5_564 58.07(11) ?
    Cl2 Mg1 Cl2 . 3_665 91.8(2) ?
    Cl2 Mg1 Cl2 . 2_655 91.8(2) ?
    Cl2 Mg1 Cl2 3_665 2_655 91.8(2) ?
    Cl2 Mg1 Cl1 . 2_655 91.84(10) ?
    Cl2 Mg1 Cl1 3_665 2_655 91.84(10) ?
    Cl2 Mg1 Cl1 2_655 2_655 174.7(3) ?
    Cl2 Mg1 Cl1 . . 174.7(3) ?
    Cl2 Mg1 Cl1 3_665 . 91.84(10) ?
    Cl2 Mg1 Cl1 2_655 . 91.84(10) ?
    Cl1 Mg1 Cl1 2_655 . 84.3(2) ?
    Cl2 Mg1 Cl1 . 3_665 91.84(10) ?
    Cl2 Mg1 Cl1 3_665 3_665 174.7(3) ?
    Cl2 Mg1 Cl1 2_655 3_665 91.84(10) ?
    Cl1 Mg1 Cl1 2_655 3_665 84.3(2) ?
    Cl1 Mg1 Cl1 . 3_665 84.3(2) ?
    Cl2 Mg2 Cl2 13_776 15_656 90.17(16) ?
    Cl2 Mg2 Cl2 13_776 3_675 89.83(16) ?
    Cl2 Mg2 Cl2 15_656 3_675 180.0 ?
    Cl2 Mg2 Cl2 13_776 14_566 90.17(16) ?
    Cl2 Mg2 Cl2 15_656 14_566 90.17(17) ?
    Cl2 Mg2 Cl2 3_675 14_566 89.83(17) ?
    Cl2 Mg2 Cl2 13_776 2_765 89.83(16) ?
    Cl2 Mg2 Cl2 15_656 2_765 89.83(17) ?
    Cl2 Mg2 Cl2 3_675 2_765 90.17(17) ?
    Cl2 Mg2 Cl2 14_566 2_765 180.0 ?
    Cl2 Mg2 Cl2 13_776 . 180.0 ?
    Cl2 Mg2 Cl2 15_656 . 89.83(17) ?
    Cl2 Mg2 Cl2 3_675 . 90.17(17) ?
    Cl2 Mg2 Cl2 14_566 . 89.83(16) ?
    Cl2 Mg2 Cl2 2_765 . 90.17(16) ?
    Mg1 Cl1 Mg1 16_556 . 78.5(3) y
    Mg1 Cl1 Tl2 16_556 1_545 87.89(12) ?
    Mg1 Cl1 Tl2 . 1_545 166.36(18) ?
    Mg1 Cl1 Tl2 16_556 16_546 166.36(18) ?
    Mg1 Cl1 Tl2 . 16_546 87.89(12) ?
    Tl2 Cl1 Tl2 1_545 16_546 105.74(13) ?
    Mg1 Cl1 Tl1 16_556 1_655 91.16(6) ?
    Mg1 Cl1 Tl1 . 1_655 91.15(6) ?
    Tl2 Cl1 Tl1 1_545 1_655 89.10(5) ?
    Tl2 Cl1 Tl1 16_546 1_655 89.10(5) ?
    Mg1 Cl1 Tl1 16_556 . 91.15(6) ?
    Mg1 Cl1 Tl1 . . 91.15(6) ?
    Tl2 Cl1 Tl1 1_545 . 89.10(5) ?
    Tl2 Cl1 Tl1 16_546 . 89.10(5) ?
    Tl1 Cl1 Tl1 1_655 . 177.02(16) ?
    Mg1 Cl2 Mg2 . . 178.8(3) y
    Mg1 Cl2 Tl2 . 16_556 88.60(7) ?
    Mg2 Cl2 Tl2 . 16_556 91.44(7) ?
    Mg1 Cl2 Tl2 . 16_656 88.60(7) ?
    Mg2 Cl2 Tl2 . 16_656 91.44(7) ?
    Tl2 Cl2 Tl2 16_556 16_656 175.12(14) ?
    Mg1 Cl2 Tl1 . 1_665 90.52(17) ?
    Mg2 Cl2 Tl1 . 1_665 90.67(16) ?
    Tl2 Cl2 Tl1 16_556 1_665 88.02(8) ?
    Tl2 Cl2 Tl1 16_656 1_665 88.02(8) ?
    Mg1 Cl2 Tl2 . 4_665 89.9(2) ?
    Mg2 Cl2 Tl2 . 4_665 88.94(11) ?
    Tl2 Cl2 Tl2 16_556 4_665 91.99(9) ?
    Tl2 Cl2 Tl2 16_656 4_665 91.99(9) ?
    Tl1 Cl2 Tl2 1_665 4_665 179.61(13) ?
_shelx_space_group_comment
;
The symmetry employed for this shelxl refinement is uniquely defined
by the following loop, which should always be used as a source of
symmetry information in preference to the above space-group names.
They are only intended as comments.
;
_shelx_estimated_absorpt_T_min     0.132
_shelx_estimated_absorpt_T_max     0.132
_shelx_hkl_file
;
   1   1   0 4950.70  220.88
  -2   1   0 5084.19  219.98
   2   0   0    2.80    2.70
   0   2   0   -0.30    2.40
  -3   2   0   -0.20    1.20
  -3   1   0    0.20    2.20
  -1   3   0    0.10    2.30
   1   2   0    0.40    2.90
   3  -1   0   -0.30    2.60
   2   1   0   -0.90    3.00
   0   3   0 3417.46  150.78
   3   0   0 3384.46  150.88
   4  -2   0 7863.81  346.17
   2   2   0 7879.01  347.67
  -4   2   0 7948.71  345.57
   4  -1   0    2.90    3.50
  -4   1   0   -0.70    2.70
   3   1   0    1.50    4.00
   1   3   0    5.40    3.80
  -4   3   0   -0.10    1.00
  -1   4   0    0.40    2.80
   0   4   0    2.80    3.70
  -4   0   0   -3.50    3.30
   4   0   0    3.60    4.50
   5  -2   0   -1.90    3.60
  -2   5   0    1.00    2.70
   2   3   0   -0.90    4.70
   5  -3   0    5.10    3.00
   3   2   0    4.20    4.80
  -5   3   0    0.70    1.80
  -5   2   0    4.30    2.80
  -5   1   0 1568.74   71.49
   1   4   0 1526.05   72.89
   4   1   0 1583.34   73.39
  -1   5   0 1572.14   71.89
  -4  -1   0 1580.84   72.29
   5  -1   0 1635.84   72.59
   0   5   0    8.00    5.10
   5   0   0   -3.70    5.10
  -5   0   0    1.30    4.20
   3   3   0 1098.89   52.59
  -6   3   0 1098.69   48.70
  -3  -3   0 1105.89   51.39
   6  -3   0 1058.19   49.70
   3  -6   0 1021.80   48.70
  -4  -2   0   -6.50    4.80
   4   2   0    0.10    5.90
  -6   2   0    2.80    3.90
   2  -6   0    4.00    3.40
   2   4   0   -1.10    5.50
   6  -2   0    0.20    4.80
  -2   6   0    2.00    3.70
  -5  -1   0    6.80    5.10
   5   1   0    3.90    6.20
  -6   1   0    8.70    4.70
  -1  -5   0   -3.80    4.90
   6  -1   0    2.40    5.60
  -1   6   0   -0.40    4.50
   1   5   0    1.00    5.80
   1  -6   0    0.00    4.00
   0   6   0 1997.70   92.29
  -6   0   0 2023.00   91.19
   6   0   0 1990.00   92.49
   0  -6   0 1967.20   91.19
  -4  -3   0   -0.20    5.50
   4   3   0   13.30    7.20
   3   4   0    5.50    7.00
  -3  -4   0   -9.00    5.20
  -2  -5   0  685.43   34.40
   5   2   0  693.13   36.00
  -7   2   0  636.24   32.20
   7  -2   0  649.93   33.70
   2   5   0  656.73   35.80
  -5  -2   0  620.74   33.80
  -1   7   0   -4.10    5.50
   7  -1   0   -0.60    6.50
  -1  -6   0   -0.60    5.40
  -6  -1   0   -0.60    5.90
   6   1   0   -4.50    6.70
   1   6   0   -3.60    7.10
  -7   1   0    2.60    5.20
   1  -7   0    4.20    4.90
  -7   0   0   -1.50    5.90
   0  -7   0    1.00    5.90
   7   0   0    2.00    7.60
   0   7   0   -6.00    7.10
  -4  -4   0 1108.49   53.39
   4   4   0 1055.39   55.09
  -3  -5   0    1.70    6.40
   5   3   0   10.90    8.40
  -5  -3   0    1.20    6.90
   3   5   0   -9.20    8.10
  -6  -2   0    8.20    7.10
   6   2   0   -2.00    7.50
   2   6   0   14.20    9.60
  -2  -6   0   -4.50    6.40
   8  -2   0   -1.90    6.90
   8  -1   0  215.78   18.70
   1   7   0  237.08   19.70
  -1  -7   0  220.78   17.20
  -8   1   0  224.28   16.20
   7   1   0  213.68   19.50
  -7  -1   0  228.58   16.60
   0   8   0    2.70    9.50
   8   0   0    4.20    9.00
  -8   0   0    1.20    7.10
   0  -8   0   -1.60    7.40
   5   4   0    2.90    9.90
  -5  -4   0   -3.20    7.30
   4   5   0   -6.00    9.30
  -4  -5   0    8.40    7.70
  -3  -6   0  171.88   16.40
   6   3   0  159.78   18.10
   3   6   0  203.08   20.30
  -6  -3   0  206.38   16.80
  -2  -7   0   10.20    7.70
  -7  -2   0    7.30    7.70
   2   7   0   -1.40   10.60
   7   2   0    6.00    9.60
  -8  -1   0    5.40    8.20
   8   1   0    1.00    9.50
  -1  -8   0    6.50    7.80
   9  -1   0   -2.70    8.90
   1   8   0   -7.10   10.60
   5   5   0   81.59   16.30
   6   4   0   -1.90   10.30
   4   6   0   10.40   13.10
   0   0  -1   -0.20    0.30
   0   0   1   -0.10    0.30
  -1   0   1  209.68   10.30
   1   0  -1  198.48   10.20
   1  -1  -1  222.08    9.80
  -1   1   1  222.58    9.80
   0  -1   1  213.98   10.30
   2  -1  -1    1.60    1.50
  -2   1   1    0.50    1.30
  -1  -1   1    2.30    2.30
   1  -2   1    1.40    1.30
   1   1  -1   -0.60    2.40
   1   1   1    2.20    2.90
   2   0  -1  835.42   41.20
   2   0   1  882.51   41.50
  -2   0   1  920.21   41.00
   0   2   1  980.00   41.40
   2  -2  -1 1015.30   40.00
   0   2  -1  801.72   41.10
   1   2   1  193.38   11.40
  -1   3  -1  178.28   10.00
  -3   2  -1  186.58    9.10
  -3   1   1  192.38    9.90
   2   1  -1  188.08   11.30
   3  -1   1  181.48   10.60
  -2  -1   1  187.28   10.80
  -1   3   1  196.98   10.10
   1   2  -1  187.68   11.20
  -3   2   1  190.68    9.00
   3  -1  -1  195.88   10.50
   2   1   1  188.88   11.50
  -3   0   1    7.10    3.00
   0   3  -1    9.00    3.40
   3   0   1    9.10    4.00
   3   0  -1    8.70    3.60
   0   3   1   10.10    3.50
  -4   2   1    1.90    2.00
  -2  -2   1    3.10    3.60
   2   2  -1    2.90    3.90
   4  -2  -1    3.80    3.00
   4  -2   1    1.80    3.10
   2   2   1   -1.90    4.00
  -4   2  -1    0.50    2.30
   2  -4   1    3.10    1.80
  -2   4   1    4.90    2.50
  -4   1   1   84.79    6.50
   1   3   1   85.89    8.30
   4  -1   1   78.99    7.40
   3   1  -1   90.79    8.50
  -1   4  -1   80.09    6.70
  -1   4   1   96.19    7.10
  -4   1  -1   79.79    6.70
   3   1   1   89.99    8.40
   1   3  -1   88.79    8.20
  -4   3   1   86.99    4.70
   4  -1  -1   91.09    7.60
  -3  -1   1   80.29    7.40
   0   4  -1  273.17   18.20
  -4   0   1  354.46   18.20
   4   0  -1  318.77   18.90
   0   4   1  421.46   19.30
   4   0   1  378.86   19.50
  -2  -3   1   48.50    6.50
   2   3   1   59.29    7.70
   5  -3  -1   60.69    5.60
  -5   2   1   55.59    5.30
   5  -2   1   49.00    6.00
  -2   5  -1   52.79    5.20
   3   2  -1   49.90    7.40
  -5   3  -1   46.10    4.20
  -2   5   1   64.29    5.50
  -5   3   1   53.09    4.10
   5  -3   1   55.89    5.30
   2   3  -1   41.80    7.00
  -5   2  -1   48.10    5.00
   3   2   1   55.69    7.80
   5  -2  -1   58.19    6.30
  -3  -2   1   57.49    6.70
   2  -5   1   50.49    4.90
  -5   1   1    4.10    3.70
  -1  -4   1   -1.40    3.90
   5  -1   1    5.60    4.70
   4   1  -1    0.50    4.80
  -1   5  -1    5.00    3.90
   1   4   1    1.50    4.70
  -4  -1   1    2.50    4.10
  -1   5   1    5.50    3.90
   1   4  -1    2.80    5.00
   4   1   1    1.10    4.90
  -5   1  -1    1.40    3.80
   1  -5   1   10.80    3.60
   5  -1  -1   13.10    4.90
  -5   0  -1   75.79    8.10
   0   5  -1   81.49    9.00
   0  -5   1   81.09    8.10
   0   5   1  101.59    9.70
  -5   0   1   82.09    8.10
   5   0   1   84.19    9.30
   5   0  -1   87.69    9.80
   6  -3  -1    3.10    4.30
   3   3   1   -6.80    5.30
   6  -3   1    2.70    4.30
  -3  -3   1    4.10    4.90
   3   3  -1    4.70    5.90
  -6   3   1   -0.80    2.60
  -6   3  -1    1.30    3.10
  -2  -4   1  175.08   12.60
   4   2  -1  141.39   14.10
  -2   6  -1  120.89   10.50
   2   4   1  219.48   15.00
  -6   2   1  210.58   11.10
   6  -2   1  155.98   12.10
  -4  -2   1  173.78   12.60
   4   2   1  196.98   14.80
   2  -6   1  137.19    9.80
   6  -2  -1  180.08   12.40
   2   4  -1  138.29   13.80
  -6   1   1   56.09    6.80
  -1   6  -1   53.89    7.50
  -5  -1  -1   37.90    6.90
   1   5   1   44.40    8.50
  -1  -5   1   47.70    7.30
   5   1  -1   37.60    8.30
   6  -1   1   43.40    7.80
  -6   1  -1   43.70    6.40
   1  -6   1   42.20    6.10
   5   1   1   52.29    8.60
   6  -1  -1   46.00    7.90
   1   5  -1   41.00    8.00
  -1   6   1   46.60    7.00
  -5  -1   1   43.90    7.00
   0  -6   1    3.50    4.80
   6   0  -1    3.10    6.90
  -6   0  -1    5.10    5.70
  -6   0   1    9.00    5.40
   6   0   1    4.50    6.60
   0   6  -1    2.50    6.10
   0   6   1   -2.70    5.80
  -3  -4   1   46.20    8.20
  -4  -3  -1   47.20    8.00
   4   3  -1   50.29    9.60
  -7   3   1   55.19    8.00
   3   4   1   50.39    9.70
   4   3   1   45.40    9.50
   3   4  -1   33.00    8.70
  -4  -3   1   46.50    8.00
  -2  -5   1    5.00    5.90
   7  -2   1    6.90    6.20
  -7   2   1    9.70    4.90
   2   5   1   11.10    7.80
   2  -7  -1   10.00    5.00
  -5  -2  -1    2.60    6.10
   5   2  -1    6.70    7.20
  -5  -2   1    8.20    5.90
   7  -2  -1   13.90    6.60
  -7   2  -1    7.70    4.90
   2   5  -1   -8.80    6.30
   5   2   1   10.00    7.50
  -1   7  -1    6.80    6.10
  -1  -6   1   14.50    6.50
   7  -1   1    8.30    7.10
  -7   1   1    9.50    5.60
   6   1  -1    8.70    7.60
  -6  -1  -1   11.10    6.50
   1  -7  -1   20.00    5.80
   1   6   1    6.90    7.50
   1  -7   1    7.00    5.00
   7  -1  -1   12.90    7.50
  -6  -1   1   12.70    6.30
  -1   7   1   16.80    6.80
   1   6  -1   -3.30    7.00
  -1  -6  -1   15.40    6.30
  -7   1  -1    3.90    5.60
   6   1   1   10.50    7.60
  -7   0  -1    4.10    6.30
  -7   0   1    4.80    6.20
   0   7   1   10.80    8.00
   0  -7  -1   18.30    7.00
   7   0   1    4.00    8.00
   0  -7   1    5.00    6.20
   7   0  -1    3.20    7.60
   0   7  -1    7.80    7.50
  -4  -4  -1    8.60    7.00
   4   4   1   11.50    8.90
   4   4  -1    5.80    8.10
  -4  -4   1    3.50    6.60
   5   3  -1   -4.20    7.30
   3   5   1    3.10    8.80
  -3  -5   1   -1.70    6.40
  -5  -3  -1    6.90    6.90
   3   5  -1    8.90    8.90
  -3  -5  -1    6.30    6.90
   5   3   1    7.30    8.30
  -5  -3   1   15.50    7.50
  -2  -6   1   57.49    9.60
   6   2  -1   55.29   10.70
  -6  -2  -1   43.20    9.20
   8  -2   1   61.79   10.20
  -8   2   1   83.59   10.20
   2   6   1   95.69   13.60
  -2  -6  -1   68.39   10.30
  -6  -2   1   61.69    9.90
   6   2   1   87.19   12.70
   2   6  -1   46.30   11.50
   8  -2  -1   63.29   10.20
  -7  -1  -1   -2.80    6.70
  -8   1   1    4.40    6.50
   8  -1   1   -5.80    7.40
   1   7   1    3.80    8.80
  -1  -7   1    4.70    6.80
   7   1  -1   15.30    8.60
  -1  -7  -1   12.40    7.20
  -7  -1   1   12.20    7.20
   8  -1  -1   -4.80    7.20
   1   7  -1   10.80    8.90
  -8   1  -1   -2.90    6.30
   7   1   1    4.20    8.50
   0   8   1   55.19   11.60
  -8   0  -1   25.00    8.20
   0   8  -1   21.10   13.10
   0  -8  -1   30.90    8.40
   8   0   1   22.50   10.20
   8   0  -1   42.80   11.30
  -8   0   1   45.20    9.10
   5   4  -1    0.20    9.10
  -4  -5   1   -5.70    7.30
  -5  -4  -1    8.60    7.80
   4   5   1  -12.40    9.20
   5   4   1    0.00    9.70
  -5  -4   1    4.40    7.70
  -4  -5  -1    7.00    7.80
   4   5  -1   12.90   10.80
  -3  -6   1   13.20    8.20
  -6  -3  -1    8.40    7.90
   6   3  -1   -8.90    8.40
   3   6   1   22.40   11.70
  -6  -3   1    6.00    7.70
   3   6  -1   12.40   11.00
   6   3   1    3.40    9.10
  -3  -6  -1    6.40    7.90
   7   2  -1    5.50    9.50
  -2  -7   1   17.80    8.50
   2   7   1   26.90   12.30
  -7  -2  -1   17.40    8.70
   2   7  -1   22.20   12.00
  -7  -2   1   30.10    8.70
  -2  -7  -1   23.80    9.10
   7   2   1   25.80   10.70
   9  -1   1   14.90    9.70
   1   8   1    1.70   10.90
   8   1  -1    6.30    9.70
  -8  -1  -1   18.50    8.70
  -1  -8   1    7.80    7.80
  -8  -1   1    7.50    9.30
   1   8  -1   12.00   11.40
   9  -1  -1   13.90    9.80
  -1  -8  -1   10.50    8.20
   8   1   1   14.20   10.30
   5   5   1    2.40   11.90
   5   5  -1   -0.80   11.70
   0   0   2    7.20    0.90
   0   0  -2    8.90    1.00
   0  -1   2  678.83   29.80
  -1   0   2  649.04   29.90
  -1   1  -2  675.83   29.50
  -1   1   2  647.94   29.60
   0   1  -2  677.03   29.80
   1  -1  -2  654.13   29.60
   1   1   2   11.00    3.10
  -1  -1   2   13.40    2.50
  -2   1   2   13.00    1.70
   1  -2   2    7.30    1.30
   1   1  -2   11.40    2.70
   0   2  -2 2737.53  113.19
   0  -2   2 2570.44  112.89
  -2   0   2 2443.36  112.89
   2  -2  -2 2531.95  112.19
   0   2   2 2487.85  113.29
   2   0   2 2552.34  113.49
   2   0  -2 2599.34  113.29
  -3   1   2  385.76   18.70
  -1  -2   2  394.66   19.50
  -1   3  -2  400.76   18.90
   3  -1   2  391.26   19.40
   2   1  -2  386.26   19.80
   1   2   2  395.56   20.20
  -2  -1   2  403.26   19.50
  -3   2   2  401.26   18.10
   1  -3   2  396.86   18.50
   2   1   2  380.56   20.20
   3  -1  -2  394.36   19.10
  -1   3   2  407.86   19.10
   1   2  -2  409.46   19.90
   0   3  -2    5.80    3.20
   3   0  -2    5.90    3.30
   0   3   2   12.30    3.60
   3   0   2   10.70    4.00
   0  -3   2    4.60    2.70
  -3   0   2   13.40    3.20
   3  -3  -2    9.40    1.40
   2   2  -2   62.39    6.80
  -2  -2   2   58.79    6.00
   4  -2   2   58.19    5.60
   2  -4   2   50.59    3.90
   2   2   2   86.59    8.00
  -2   4   2   77.99    5.10
   4  -2  -2   65.09    5.50
   4  -1   2  245.28   14.30
   1   3   2  230.78   14.80
   3   1  -2  264.87   15.00
  -1  -3   2  261.47   14.30
  -1   4  -2  262.07   13.80
  -4   1   2  251.77   13.30
   4  -3  -2  275.77   13.00
  -1   4   2  241.68   13.70
   3   1   2  246.48   15.20
  -3  -1   2  248.78   14.20
   4  -1  -2  275.97   14.30
  -4   3   2  252.97   12.00
   1  -4   2  253.97   13.10
   1   3  -2  252.07   14.80
   0   4  -2 1045.10   45.00
   0   4   2  866.11   44.60
   4   0   2  921.71   45.20
  -4   0   2  915.71   44.10
   0  -4   2  985.00   44.20
   4   0  -2  975.70   45.10
   2   3   2  181.08   13.50
  -5   3  -2  204.68    9.80
  -5   2   2  180.28   10.50
  -2  -3   2  194.28   12.40
   3   2  -2  195.78   13.60
   5  -2   2  194.28   12.00
  -2   5  -2  196.38   10.80
  -3   5   2  161.18   10.50
   5  -3  -2  188.18   10.80
  -2   5   2  178.88   10.70
   5  -3   2  199.08   10.80
   3   2   2  196.38   13.80
   2   3  -2  183.18   13.30
   2  -5   2  187.38   10.00
  -5   2  -2  193.28   11.00
   5  -2  -2  189.58   11.70
  -3  -2   2  193.08   12.40
  -5   3   2  184.68    9.80
   5  -1   2    0.20    4.60
  -1  -4   2   -4.60    3.70
   1   4   2    5.70    5.10
   4   1  -2    2.50    4.90
  -5   1   2    1.50    3.70
  -1   5  -2    5.00    4.10
   5  -1  -2    0.10    4.30
   1  -5   2    0.00    3.00
  -1   5   2   10.50    4.10
   1   4  -2   -2.10    4.40
  -4  -1   2    3.70    4.20
   4   1   2   10.70    5.50
   0   5   2  111.09   10.60
   5   0   2  125.99   11.40
   0  -5   2  111.69    9.20
  -5   0   2  118.89    9.70
   5   0  -2  108.29   10.90
   0   5  -2  128.79   11.00
  -6   3  -2    0.90    3.20
   6  -3  -2    5.90    4.30
  -6   3   2    8.10    3.00
   6  -3   2    6.30    4.50
  -3  -3   2   -1.30    4.80
   3   3   2    4.90    6.00
   3   3  -2    1.60    5.60
   6  -2   2  509.95   25.40
   4   2  -2  476.75   27.10
   2   4   2  403.46   26.50
  -2  -4   2  488.05   25.50
  -2   6  -2  544.15   24.50
  -6   2   2  453.95   23.70
  -2   6   2  441.06   23.90
   6  -2  -2  461.75   25.00
   4   2   2  430.86   27.00
  -4  -2   2  483.75   25.60
   2  -6   2  496.25   23.20
  -6   2  -2  509.25   24.10
   2   4  -2  510.25   27.10
   1   5   2   72.19    9.80
   6  -1   2   78.39    9.40
  -1   6  -2   84.59    9.10
   5   1  -2   69.39   10.10
  -1  -5   2   77.49    8.80
  -6   1   2   66.69    7.60
   1  -6   2   81.09    7.60
  -6   1  -2   77.09    8.10
   5   1   2   57.19    9.60
   6  -1  -2   76.39    9.40
  -1   6   2   62.99    8.20
  -5  -1   2   74.99    8.50
   1   5  -2   93.29   10.40
   0   6  -2   51.69    8.70
  -6   0  -2   45.90    7.40
   0   6   2   73.29    9.80
   6   0  -2   48.20    9.10
  -6   0   2   57.09    7.50
   6   0   2   57.49    9.50
   0  -6   2   45.70    7.10
  -7   3   2   48.00    5.70
  -3  -4   2   51.19    8.60
   3   4   2   62.59   10.80
   4   3  -2   56.69   10.20
   4   3   2   48.80    9.80
   7  -3  -2   55.09   10.60
   3   4  -2   54.79   10.30
  -4  -3   2   60.79    8.80
   5   2  -2    3.90    7.20
   2   5   2   10.20    7.60
  -7   2   2    3.10    4.80
   7  -2   2   -0.80    6.20
  -5  -2  -2    0.50    6.00
  -2  -5   2    7.00    6.20
  -5  -2   2    5.90    6.00
   5   2   2    2.80    7.10
  -7   2  -2    7.70    5.00
   2   5  -2    7.40    7.50
   7  -2  -2    0.80    6.20
   6   1  -2   40.30    9.40
  -7   1   2   21.10    6.40
  -6  -1  -2   40.30    8.20
   7  -1   2   39.60    9.00
   1   6   2   43.80    9.70
  -1   7  -2   53.59    8.90
  -1  -6   2   42.50    7.80
   1  -7   2   36.10    6.60
  -1   7   2   46.00    8.60
   1   6  -2   40.30    9.60
   7  -1  -2   41.50    9.10
  -7   1  -2   48.80    7.50
   6   1   2   44.80    9.50
  -6  -1   2   33.60    7.20
  -7   0   2   42.80    7.60
   7   0  -2   36.10    9.80
   7   0   2   34.50    9.70
   0   7   2   33.20    9.20
   0  -7   2   44.30    7.70
   0   7  -2   35.90    9.30
  -7   0  -2   34.30    7.70
   4   4  -2   43.50   10.30
  -4  -4   2   41.00    8.70
  -4  -4  -2   43.80    9.00
   4   4   2   55.99   11.60
   3   5   2   24.70   10.00
  -5  -3  -2   38.80    8.70
  -3  -5   2   28.30    8.10
   5   3  -2   23.70    9.10
   5   3   2   14.00    9.10
  -5  -3   2   33.40    8.00
   3   5  -2   27.90    9.90
  -3  -5  -2   30.10    8.30
  -6  -2  -2  154.18   14.20
  -2  -6   2  143.29   14.00
  -8   2   2  137.59   12.10
   2   6   2  133.39   15.90
   8  -2   2  152.98   14.50
   6   2  -2  164.28   16.50
   2   6  -2  200.68   17.90
   8  -2  -2  159.08   14.90
  -6  -2   2  133.49   13.30
  -2  -6  -2  148.19   14.20
   6   2   2  142.59   15.70
  -8   1   2   -3.30    6.10
   8  -1   2   -1.30    7.90
   7   1  -2   -0.50    8.10
   1   7   2   -1.20    9.00
  -1  -7   2    2.90    6.50
  -7  -1  -2    0.30    6.90
  -1  -7  -2    2.40    7.20
   7   1   2   -1.60    8.00
  -7  -1   2    3.80    6.60
   8  -1  -2   -3.00    7.40
   1   7  -2    7.10    8.90
  -8   1  -2    3.10    6.30
  -8   0  -2   94.59   11.20
   8   0   2   81.29   13.10
  -8   0   2   59.39    9.80
   0  -8  -2   71.59   10.60
   8   0  -2   86.09   12.90
   0   8   2   60.69   12.50
   4   5   2   31.90   11.70
  -5  -4  -2   20.40    8.80
  -4  -5   2   15.60    8.20
   5   4  -2   31.50   10.90
  -4  -5  -2   20.20    8.50
   4   5  -2   20.30   10.60
   5   4   2   10.90   10.40
  -5  -4   2   21.90    8.60
   6   3  -2    5.80    9.50
  -3  -6   2   -0.70    7.30
  -6  -3  -2    0.60    7.70
   3   6   2   -0.20   10.50
   3   6  -2   -0.60   10.70
  -6  -3   2   -5.80    6.90
   6   3   2   -4.70    8.90
  -3  -6  -2   14.00    7.90
   7   2  -2    4.00    9.10
   2   7   2   26.50   12.10
  -2  -7   2   13.10    7.80
  -7  -2  -2    0.80    7.80
  -7  -2   2   23.70    8.50
  -2  -7  -2    8.70    8.70
   7   2   2    9.30    9.80
   2   7  -2   31.90   12.50
  -8  -1  -2   26.60    9.80
   8   1  -2    0.40    9.10
   9  -1   2    0.40    9.00
   1   8   2   -6.70   10.70
  -1  -8   2   -2.60    7.30
  -1  -8  -2   14.30    8.50
   9  -1  -2    0.30    9.20
   1   8  -2    6.70   10.80
   8   1   2   10.00   10.00
   5   5   2  -13.40   11.60
   5   5  -2    0.00   11.80
   0   0   3   -2.20    1.50
  -1   0   3 1337.67   59.09
   0  -1   3 1334.27   58.99
  -1   1  -3 1336.27   58.79
  -1   1   3 1347.27   58.99
  -1  -1   3    9.90    2.50
  -2   1   3    6.30    1.80
  -1   2  -3    5.90    1.70
   2  -1  -3    8.60    2.10
   1   1  -3    6.90    2.70
   1  -2   3    5.80    1.50
   1   1   3    5.80    3.20
   0  -2   3 3938.41  170.88
   2   0  -3 3865.71  171.18
   0   2   3 3885.11  171.48
   0   2  -3 3917.01  171.08
   2   0   3 3812.02  171.58
  -2   0   3 3853.41  170.98
  -2   2  -3 3985.20  170.08
   2   1  -3  758.72   35.20
   1   2   3  721.53   35.50
   3  -2  -3  752.02   33.90
  -3   1   3  760.72   34.20
   3  -1   3  774.22   35.00
  -1   3  -3  779.02   34.30
  -1  -2   3  747.23   34.80
   2  -3   3  762.92   33.20
  -2  -1   3  751.32   34.80
   2   1   3  730.63   35.70
   3  -1  -3  754.52   34.50
   1   2  -3  736.23   35.10
  -3   2   3  745.53   33.70
  -1   3   3  755.92   34.60
   1  -3   3  759.62   33.90
   3   0  -3    8.40    3.40
   3   0   3    0.80    3.70
  -3   0   3    4.90    2.90
   0  -3   3   10.10    2.90
   0   3   3    5.10    3.30
   0   3  -3    9.20    3.20
   4  -2  -3    1.20    2.60
  -4   2   3   -0.10    1.80
  -2  -2   3    1.10    3.40
  -2   4   3    1.60    2.40
   4  -2   3    0.30    3.00
  -2   4  -3    2.40    2.70
   2   2  -3   -2.30    3.40
   2  -4   3    0.10    1.50
   2   2   3   -1.10    3.90
   1   3   3  560.04   28.50
   4  -1   3  547.45   27.80
  -4   1   3  595.14   26.90
   3   1  -3  560.44   28.20
   4  -3  -3  571.84   26.10
  -1   4  -3  555.84   27.20
  -1  -3   3  585.54   27.60
   1  -4   3  574.24   26.50
   1   3  -3  578.14   28.20
   4  -1  -3  562.54   27.40
   3   1   3  541.45   28.70
  -3  -1   3  569.14   27.60
  -1   4   3  563.64   27.30
  -4   3   3  582.14   25.80
   0   4   3 1418.66   66.79
   4   0   3 1450.35   67.39
   4   0  -3 1476.75   66.99
  -4   0   3 1484.15   66.29
   0   4  -3 1461.35   66.79
   0  -4   3 1452.25   65.99
   5  -2   3  496.15   24.60
  -2  -3   3  479.55   25.00
   2   3   3  489.35   26.40
  -2   5  -3  483.85   23.70
  -3   5   3  487.05   22.70
  -5   3  -3  505.15   22.80
   3   2  -3  503.45   26.10
   5  -3  -3  492.75   23.50
  -5   2   3  496.35   23.40
   2  -5   3  479.35   22.70
   3   2   3  485.65   26.40
   2   3  -3  484.85   25.80
  -5   3   3  483.95   22.70
  -3  -2   3  489.65   25.10
   5  -3   3  477.95   23.50
  -2   5   3  499.85   23.80
   5  -2  -3  473.25   24.20
   1   4   3    1.30    4.90
  -1  -4   3    4.20    4.40
   4   1  -3    7.10    5.20
   5  -1   3   10.80    5.30
  -1   5  -3    6.90    4.20
  -5   1   3    3.50    3.60
   1   4  -3    3.80    4.80
   1  -5   3    4.60    3.10
  -4  -1   3    4.30    4.40
  -1   5   3    6.30    3.80
   5  -1  -3    4.40    4.40
   4   1   3   -7.80    5.00
   0   5  -3  248.08   15.30
   0   5   3  228.08   15.30
   5   0  -3  224.28   15.50
   5   0   3  232.58   16.00
   0  -5   3  233.48   13.80
  -5   0   3  222.08   14.10
   6  -3   3    3.20    4.30
   3   3  -3   -3.00    5.60
  -3  -3   3    1.10    5.00
  -6   3   3   -2.40    2.80
  -6   3  -3    0.40    3.10
   3   3   3    0.00    6.00
   6  -3  -3   -2.20    4.20
  -2   6  -3  725.23   34.70
   2   4   3  743.03   37.80
  -6   2   3  726.03   34.30
  -2  -4   3  713.23   35.80
   6  -2   3  739.33   35.80
   4   2  -3  707.13   37.40
   2  -6   3  718.23   33.50
  -6   2  -3  723.33   34.60
  -4  -2   3  720.13   35.90
  -2   6   3  707.03   34.60
   4   2   3  708.93   37.70
   6  -2  -3  721.83   35.50
   2   4  -3  732.63   37.20
   6  -1   3  167.58   13.70
  -1   6  -3  140.39   11.90
   1   5   3  153.38   13.70
  -6   1   3  143.79   11.00
  -1  -5   3  130.79   11.70
   5   1  -3  145.49   13.60
   1  -6   3  161.88   10.50
  -6   1  -3  147.09   11.30
  -5  -1   3  168.48   12.10
  -1   6   3  145.19   12.00
   1   5  -3  164.48   13.70
   5   1   3  137.89   13.70
   6  -1  -3  161.48   13.10
   6   0  -3    5.20    6.70
  -6   0   3   -0.50    4.90
  -6   0  -3   -0.50    5.10
   6   0   3   -2.60    6.80
   0  -6   3    4.90    4.80
   0   6   3   -8.70    5.70
   0   6  -3   -2.40    6.00
  -3  -4   3  121.49   11.60
  -7   3   3   95.99    8.30
   4   3  -3   99.09   12.40
   3   4   3  124.89   13.90
   7  -3  -3  116.09   11.30
  -4  -3   3  130.79   12.20
   4   3   3  114.09   13.30
   3   4  -3   99.59   12.50
  -2  -5   3    5.50    6.10
   2   5   3   -1.20    7.40
   7  -2   3   -4.50    6.00
  -7   2   3    1.70    4.60
   5   2  -3   -3.40    6.70
  -7   2  -3    4.20    4.90
   7  -2  -3   -2.00    6.10
  -5  -2   3   14.30    6.20
   5   2   3    3.90    7.40
   2   5  -3   -3.30    7.00
   7  -1   3  138.39   13.80
   1   6   3  136.79   14.30
   6   1  -3  129.29   14.10
  -6  -1  -3  152.98   13.30
  -1  -6   3  118.09   11.80
  -7   1   3  131.49   11.70
  -1   7  -3  133.89   13.50
   1   6  -3  156.08   15.10
   6   1   3  151.48   15.10
  -7   1  -3  142.19   11.80
   1  -7   3  139.39   10.90
   7  -1  -3  147.49   14.00
  -6  -1   3  140.99   12.90
  -1   7   3  137.29   13.10
   0   7  -3  153.58   14.90
   0   7   3  125.59   14.30
   7   0  -3  153.68   15.40
   0  -7   3  138.49   12.20
  -7   0  -3  154.18   13.40
  -7   0   3  140.69   12.50
   7   0   3  156.98   15.60
   4   4   3    3.90    8.80
   4   4  -3   -8.00    7.90
  -4  -4   3   -1.20    6.40
   5   3  -3   87.49   12.80
  -3  -5   3   66.59   10.20
   3   5   3   65.09   12.50
  -5  -3  -3   88.39   11.30
  -5  -3   3   76.39   10.30
   5   3   3   76.59   12.70
   3   5  -3   89.09   13.10
  -6  -2  -3  216.38   16.70
  -8   2   3  196.48   14.40
   6   2  -3  237.98   19.60
  -2  -6   3  204.48   16.60
   2   6   3  228.58   19.50
   8  -2   3  222.68   17.70
   6   2   3  201.78   18.70
   2   6  -3  206.58   19.20
  -6  -2   3  217.88   16.40
   8  -2  -3  200.78   17.40
  -8   1   3    1.50    6.60
   7   1  -3    3.70    8.60
  -7  -1  -3   -0.50    6.90
   8  -1   3    7.00    8.30
   1   7   3    8.10    9.50
  -1  -7   3    7.80    6.70
  -7  -1   3    4.60    6.90
   1   7  -3   20.50   10.00
   8  -1  -3    0.10    8.30
   7   1   3    5.70    9.10
  -8   1  -3   -3.30    6.50
   0   8   3  160.68   17.00
   8   0  -3  101.39   14.10
   8   0   3  107.99   14.70
   0  -8  -3  131.39   13.50
  -8   0  -3  122.29   12.80
  -8   0   3  125.89   13.10
   5   4  -3   64.39   12.80
  -4  -5   3   77.69   10.90
   4   5   3   94.39   15.30
  -5  -4  -3   80.19   11.90
   5   4   3   87.89   14.70
  -5  -4   3   69.59   11.10
   4   5  -3   70.49   13.50
  -4  -5  -3   64.59   11.30
   3   6   3  -20.30   10.00
  -6  -3  -3   17.10    8.90
  -3  -6   3    8.20    7.70
   6   3  -3    9.60    9.10
  -3  -6  -3   11.70    8.00
   3   6  -3   14.10   11.30
  -6  -3   3   -4.00    7.10
   6   3   3   -1.10    9.40
   2   7   3   37.10   12.60
  -2  -7   3   36.80    9.60
  -7  -2  -3   24.50    9.10
   7   2  -3   21.40   10.10
   2   7  -3   15.40   11.60
  -2  -7  -3   28.40    9.50
  -7  -2   3   27.90    8.80
   7   2   3   13.80   10.20
   1   8   3    5.10   11.40
  -8  -1  -3   16.70   10.70
   9  -1   3   13.30    9.90
  -1  -8   3   17.20    8.20
   8   1  -3   13.40   10.10
   1   8  -3    7.10   11.00
   9  -1  -3   17.80   10.20
   8   1   3   16.50   10.30
  -1  -8  -3   17.40    8.90
  -1   1   4 1533.15   70.49
  -1   0   4 1603.54   70.19
   0  -1   4 1610.34   70.09
  -1   0   4 1540.15   69.99
   0   1   4 1579.44   70.59
   1   0   4 1623.64   70.59
   0  -1   4 1601.04   69.89
   1   1   4   58.79    5.60
  -2   1   4   56.79    3.90
   1   1  -4   63.79    4.90
  -2   1   4   60.19    4.30
  -1  -1   4   60.59    4.50
  -1   2   4   60.39    4.90
   2  -1   4   58.49    4.90
   1  -2   4   56.19    3.50
  -2   2   4 3828.72  162.38
  -2   2  -4 3626.74  161.98
   0  -2   4 3731.73  162.58
   0   2   4 3789.12  163.38
   2   0  -4 3679.23  162.88
  -2   0   4 3719.03  162.78
   2   0   4 3614.54  163.38
   0   2  -4 3632.84  162.78
   2  -3   4 1110.09   48.80
   1   2   4 1100.99   51.09
   2   1  -4 1082.99   50.49
  -1  -2   4 1122.29   50.19
  -2   3   4 1113.49   49.50
   3  -1   4 1100.09   50.39
  -1   3  -4 1090.29   49.60
  -3   1   4 1128.19   49.60
   3  -2  -4 1108.99   49.40
   1   2  -4 1096.59   50.39
   1  -3   4 1089.79   49.20
  -2   3  -4 1130.79   49.00
   3  -2   4 1109.09   49.60
  -1   3   4 1112.89   50.19
  -2  -1   4 1080.19   50.19
   3  -1  -4 1084.89   49.90
   2   1   4 1109.19   51.19
  -3   2   4 1128.89   49.30
   0   3   4   44.00    5.30
   3   0  -4   46.00    5.10
   0  -3   4   46.70    4.50
  -3   0   4   44.70    4.60
  -3   3   4   41.90    3.60
   0   3  -4   52.19    5.20
   3   0   4   49.50    5.90
  -2   4  -4   32.30    3.60
  -2  -2   4   38.30    4.90
   2  -4   4   29.30    2.90
   4  -2  -4   53.69    4.80
   2   2  -4   33.00    5.00
   4  -2   4   42.90    4.90
   3   1  -4  623.94   32.10
   4  -3  -4  654.33   30.30
  -3   4   4  679.33   30.10
  -1  -3   4  677.73   31.60
   1   3   4  681.13   32.80
   4  -1   4  668.23   32.20
  -4   1   4  651.73   31.00
  -1   4  -4  657.93   31.30
   3   1   4  676.73   33.10
  -4   3   4  668.83   30.10
  -3  -1   4  661.23   31.80
  -1   4   4  669.53   31.60
   4  -1  -4  672.03   31.70
   1   3  -4  657.83   32.20
   1  -4   4  661.43   30.60
  -4   0   4 1525.95   67.79
   0   4   4 1564.24   68.69
   4   0   4 1515.55   69.19
   4   0  -4 1480.65   68.39
   0  -4   4 1462.45   67.39
   0   4  -4 1417.66   68.19
   5  -3  -4  425.46   21.40
   5  -2   4  436.26   22.60
  -2   5  -4  445.36   21.70
  -5   2   4  428.46   21.30
  -2  -3   4  466.45   23.00
   3   2  -4  426.46   23.80
   2   3   4  439.86   24.40
  -5   3   4  436.16   20.80
  -2   5   4  439.16   21.80
   2  -5   4  445.96   20.60
   5  -2  -4  446.96   22.30
  -3  -2   4  443.36   22.90
   5  -3   4  438.86   21.50
   2   3  -4  447.16   23.80
   3   2   4  431.46   24.40
   5  -1   4   24.20    6.00
  -5   1   4   20.30    4.50
   5  -4  -4   29.00    4.70
   1   4   4   23.90    6.10
  -1   5  -4   26.30    5.30
   4   1  -4   27.60    6.40
  -1  -4   4   25.60    5.20
   4   1   4   13.20    6.40
   1   4  -4   28.70    6.30
  -4  -1   4   27.30    5.50
   5  -1  -4   16.20    5.40
  -1   5   4   24.70    5.30
   1  -5   4   26.80    4.10
   5   0  -4  384.06   22.00
  -5   0   4  380.96   20.60
   0   5  -4  372.46   21.70
   0  -5   4  372.56   20.00
   5   0   4  398.16   22.70
   0   5   4  414.56   22.00
   6  -3  -4   19.30    5.20
   6  -3   4   19.60    5.30
  -3  -3   4    9.90    5.50
   3   3  -4   21.70    7.00
  -6   3   4   16.20    3.50
   3   3   4   25.90    7.50
  -6   3  -4   20.00    4.20
  -2  -4   4  787.52   38.50
   6  -2   4  746.73   38.50
  -2   6  -4  706.33   37.60
   2   4   4  834.62   40.70
   4   2  -4  749.82   39.70
  -6   2   4  815.72   37.10
   6  -2  -4  808.92   38.40
   2   4  -4  694.63   39.40
   2  -6   4  742.13   36.20
  -6   4   4  845.02   36.60
   4   2   4  853.61   41.00
  -2   6   4  848.42   37.80
  -4  -2   4  798.22   38.80
   5   1  -4  283.27   17.90
  -6   1   4  227.68   14.50
  -1  -5   4  237.38   15.20
   1   5   4  239.98   17.50
  -1   6  -4  255.17   16.00
   6  -1   4  242.68   16.80
   1  -6   4  235.78   13.90
  -5  -1   4  252.17   15.70
   6  -1  -4  240.08   16.50
  -1   6   4  232.38   15.90
   1   5  -4  236.78   16.90
   5   1   4  232.08   17.60
   6   0   4   26.80    8.30
   0   6  -4   35.80    8.20
   0   6   4   36.10    8.20
   6   0  -4    9.40    7.10
   0  -6   4   22.90    5.70
  -6   0   4   30.00    6.40
   3   4   4  196.38   17.80
  -7   3   4  204.38   12.40
  -3  -4   4  197.08   14.90
   4   3  -4  200.98   17.10
   3   4  -4  183.48   16.90
  -4  -3   4  196.68   14.90
   7  -3  -4  225.38   14.80
   4   3   4  221.28   18.00
  -7   2   4   12.00    4.90
   5   2  -4    6.80    7.40
   2   5   4   10.70    8.00
  -2  -5   4   15.90    6.60
   7  -2   4   17.50    7.40
   2   5  -4   11.80    8.00
   5   2   4   29.00    8.70
   7  -2  -4   11.60    6.80
  -5  -2   4   15.20    6.50
  -7   2  -4   15.00    5.50
  -1  -6   4  120.69   11.50
  -7   1   4  104.09   10.50
   1   6   4  118.59   13.80
  -1   7  -4  127.29   12.70
   6   1  -4  116.79   13.30
   7  -1   4  122.39   13.10
  -6  -1   4  124.69   11.50
   6   1   4  120.79   13.70
   7  -1  -4  119.59   12.80
   1   6  -4  121.89   13.80
  -7   1  -4  115.89   11.30
  -1   7   4  128.59   12.60
   1  -7   4  108.09    9.80
   0   7  -4   84.19   11.60
   0  -7   4   86.49    9.90
   0   7   4   81.59   11.90
  -7   0   4   94.09   10.40
   7   0  -4   99.29   12.90
   7   0   4  100.09   12.80
  -7   0  -4   77.99   10.20
   4   4  -4   17.80    9.30
   4   4   4   24.00   10.10
  -4  -4   4   17.80    7.50
   3   5   4   92.29   14.00
   5   3  -4   75.59   12.20
  -3  -5   4   93.09   11.20
   5   3   4   77.69   12.80
  -5  -3   4   83.49   10.70
   3   5  -4   77.99   12.50
  -2  -6   4  230.98   18.10
  -6  -2  -4  217.38   18.00
   2   6   4  297.67   21.90
   8  -2   4  270.77   20.60
   6   2  -4  226.18   20.40
  -8   2   4  272.27   16.40
  -6  -2   4  274.37   18.30
   8  -2  -4  251.87   19.40
   6   2   4  262.07   20.80
   2   6  -4  251.47   21.10
  -7  -1  -4   19.10    7.90
   7   1  -4    8.10    9.00
  -8   1   4   -1.60    6.20
   1   7   4  -15.90    8.60
   8  -1   4   14.30    8.90
  -1  -7   4   -2.00    6.50
  -7  -1   4    1.00    6.60
   8  -1  -4    5.60    8.90
  -8   1  -4    8.20    6.70
   7   1   4   -3.30    8.40
   1   7  -4   14.10    9.50
   8   0   4  155.28   17.00
   8   0  -4  159.28   17.10
  -8   0   4  158.18   14.90
   0   8   4  209.88   19.10
  -8   0  -4  130.79   13.70
  -4  -5   4   46.20    9.90
   5   4  -4   56.39   12.40
  -5  -4  -4   47.30   10.30
   4   5   4   54.59   13.30
  -5  -4   4   52.99   10.10
   5   4   4   35.10   11.80
   4   5  -4   48.30   12.50
  -3  -6   4   -7.40    7.10
   3   6   4   16.40   11.80
  -6  -3  -4    3.10    7.90
   6   3  -4    5.30    9.20
  -6  -3   4   -2.50    7.40
   6   3   4   -3.10    9.30
   3   6  -4   -2.70   10.30
   2   7   4   53.19   14.10
  -7  -2  -4   42.80    9.90
   7   2  -4   66.79   12.80
  -2  -7   4   54.29   10.50
  -2  -7  -4   52.59   10.90
   7   2   4   48.80   12.20
   2   7  -4   69.49   13.90
  -7  -2   4   49.60   10.10
   1   8   4   47.30   13.60
   9  -1   4   27.70   10.80
  -1  -8   4   27.20    9.60
   8   1  -4   16.80   10.00
   1   8  -4   39.70   13.00
   9  -1  -4   39.40   10.90
  -1  -8  -4   21.90    9.30
   8   1   4   30.90   11.80
   0   0   5    0.20    2.10
  -1   0   5  182.58    9.40
  -1   0   5  191.58    9.20
  -1   1   5  205.38    9.50
   0  -1   5  172.68    9.00
   1   0   5  181.08   10.00
   0  -1   5  168.18    9.20
   1  -1   5  169.18    9.40
  -1   2   5   -0.10    2.30
   1   1   5   -0.70    2.80
   2  -1   5    5.70    2.60
   1   1  -5    5.20    2.20
  -2   1   5    0.10    1.60
   1  -2   5    2.60    1.40
   1  -2   5    1.10    1.70
  -2   1   5   -0.50    1.80
  -1  -1   5    1.30    1.80
   0  -2   5  860.01   37.10
  -2   2   5  722.43   36.90
   0   2   5  720.83   37.80
   2  -2   5  894.11   36.90
   2   0  -5  841.52   37.40
   2   0   5  836.82   38.20
   0   2  -5  919.81   37.40
  -2   0   5  768.82   37.20
   1   2   5  202.88   12.30
  -2   3   5  186.48   10.50
   2  -3   5  220.08    9.70
  -1  -2   5  208.38   11.10
   3  -1   5  206.18   11.60
  -3   1   5  189.18   10.50
   2   1  -5  214.58   11.60
  -1   3  -5  218.28   10.70
   3  -2   5  217.38   10.90
  -1   3   5  177.18   11.30
   2   1   5  171.48   12.20
   3  -1  -5  185.68   10.80
  -2  -1   5  207.28   11.20
   1   2  -5  209.78   11.50
   1  -3   5  220.98   10.10
  -3   2   5  184.28   10.10
   0   3   5    5.20    3.40
   0  -3   5   -1.30    2.30
  -3   3   5    6.80    2.00
  -3   0   5    2.60    2.60
   3   0   5    2.80    3.70
   3   0  -5    0.80    2.90
   0   3  -5    2.40    2.80
  -3   3  -5    4.40    1.20
   2  -4   5    2.80    1.70
   2   2  -5    4.40    3.80
   2   2   5    6.60    4.40
  -4   2   5    5.40    2.40
  -2   4  -5    6.60    2.50
   4  -2   5    1.60    3.20
  -2   4   5    0.00    2.80
  -2  -2   5    4.30    3.40
   4  -2  -5    6.70    2.90
   1   3   5   89.89    8.70
   3   1  -5   96.49    8.30
  -1   4  -5   93.59    7.00
  -1  -3   5   77.59    7.00
   4  -3  -5   89.59    5.80
   4  -1   5   91.89    8.20
  -3   4   5   75.49    5.50
  -4   1   5   72.89    6.20
  -4   3   5   82.89    5.50
   1   3  -5   83.49    7.90
   4  -1  -5   77.59    7.10
  -3  -1   5   85.89    7.40
   1  -4   5   92.69    6.00
   4  -3   5   88.99    6.10
  -1   4   5   78.79    7.20
   3   1   5   76.89    8.70
   0  -4   5  415.56   20.50
   0   4  -5  457.95   21.80
   4   0   5  379.96   22.50
   4   0  -5  399.16   21.60
  -2  -3   5   51.49    6.60
  -2   5  -5   53.69    5.60
   2   3   5   39.40    7.50
   3   2  -5   56.09    7.70
   3  -5   5   45.50    3.40
   5  -3  -5   49.60    5.20
   5  -2   5   50.09    6.40
  -3   5   5   46.70    4.60
  -5   2   5   47.60    5.00
  -5   3   5   38.60    4.20
   3   2   5   30.90    7.10
  -3  -2   5   55.29    6.70
   2  -5   5   49.30    4.30
   5  -3   5   63.99    5.80
   2   3  -5   41.80    6.90
  -2   5   5   46.40    5.60
   5  -2  -5   42.20    5.80
  -1  -4   5   -1.90    3.80
  -5   1   5   -3.70    3.30
   5  -1   5   -0.30    5.00
   5  -4  -5    1.20    2.70
  -1   5  -5   -1.30    3.90
   1   4   5    5.50    5.00
   4   1  -5   -1.30    4.80
   1   4  -5    2.30    4.80
  -1   5   5    3.00    3.90
  -4  -1   5    0.00    4.10
   1  -5   5   -4.30    2.70
   4   1   5   -5.10    5.30
   5  -1  -5    2.90    4.40
   0   5   5  102.99   10.50
   5   0  -5  118.09   11.50
   0   5  -5  108.59   10.80
   5   0   5  109.39   11.20
  -5   0   5  111.09    9.50
   0  -5   5  119.69    9.10
   3   3  -5   -2.00    5.70
   6  -3   5    8.90    4.80
  -6   3   5    0.50    3.20
   3   3   5    2.70    6.50
   6  -3  -5    3.60    4.40
  -3  -3   5    6.70    5.20
  -2  -4   5  193.68   13.70
   4   2  -5  233.28   15.80
   6  -2   5  204.58   14.30
   2   4   5  143.29   15.20
   4   2   5  193.48   16.20
   2  -6   5  228.28   11.20
   6  -2  -5  189.78   13.70
   2   4  -5  250.37   16.20
  -2   6   5  160.08   12.40
  -4  -2   5  196.28   13.90
   1   5   5   48.80    8.90
   5   1  -5   53.59    9.00
   6  -1   5   59.49    9.00
  -1  -5   5   59.09    7.50
  -1   6  -5   68.89    8.50
  -6   1   5   51.39    6.70
  -5  -1   5   46.00    7.30
   1  -6   5   57.29    6.10
   6  -1  -5   52.09    8.40
   1   5  -5   67.39    9.40
   5   1   5   50.29    9.50
  -1   6   5   41.20    7.30
   6   0  -5   -2.40    6.40
  -6   0   5    2.50    5.60
   6   0   5   -1.70    6.90
   0  -6   5    3.50    4.70
   0   6  -5   -2.90    6.20
   0   6   5    7.90    6.40
   3   4   5   52.29   10.30
   4   3  -5   78.19   10.90
  -7   3   5   44.40    5.90
  -3  -4   5   69.69    9.30
  -4  -3   5   65.19    9.00
   7  -3  -5   74.79    8.90
   3   4  -5   70.99   10.80
   4   3   5   47.50    9.90
   5   2  -5   -0.30    6.70
  -2  -5   5    0.60    5.90
   2   5   5   -4.60    7.00
  -7   2   5    2.10    4.60
   7  -2   5   -8.10    6.50
   2   5  -5   -2.30    7.10
  -7   2  -5    7.90    5.50
   7  -2  -5    0.90    6.30
   5   2   5    8.30    7.50
  -5  -2   5    6.60    6.10
  -7   1   5    2.60    5.40
   6   1  -5    7.30    7.60
  -1   7  -5   10.40    7.80
   1   6   5   14.80    8.30
  -1  -6   5    7.80    5.80
   7  -1   5   -1.80    7.20
  -1   7   5   13.10    6.60
   1   6  -5   11.80    8.30
  -7   1  -5    5.90    6.10
   7  -1  -5   26.30    8.60
  -6  -1   5    9.00    6.40
   1  -7   5    8.40    4.90
   6   1   5   15.40    8.30
  -7   0  -5    9.40    6.90
  -7   0   5    6.40    6.40
   0   7  -5   -0.70    7.50
   7   0   5    5.50    8.40
   0  -7   5    6.00    5.80
   0   7   5   19.00    8.50
   7   0  -5   10.40    8.40
  -4  -4   5    4.00    6.90
   4   4  -5   -1.00    8.10
   4   4   5    9.20    9.60
   3   5   5   10.40    9.30
   5   3  -5   13.50    8.70
  -3  -5   5   13.70    7.30
   5   3   5   -2.50    8.30
  -5  -3   5    3.60    6.80
   3   5  -5   10.10    8.70
  -8   2   5   58.09    8.20
  -2  -6   5   72.99   10.30
   6   2  -5   82.39   12.50
   2   6   5   53.19   12.00
   8  -2   5   77.79   16.30
   2   6  -5  109.49   14.20
   8  -2  -5   85.39   11.60
  -6  -2   5   75.79   10.20
   6   2   5   44.20   11.00
   1   7   5    5.10    9.60
  -7  -1  -5    8.80    7.60
   7   1  -5   -5.70    8.60
   8  -1   5   -2.30    8.40
  -1  -7   5   -0.20    6.10
  -8   1   5   -3.50    6.20
   8  -1  -5   -6.40    8.10
   1   7  -5    7.70    9.40
  -7  -1   5    3.70    7.30
   7   1   5   -1.60    8.60
  -8   1  -5   -4.00    6.50
   0   8   5   45.40   11.50
  -8   0  -5   56.99    9.80
  -8   0   5   39.70    8.60
   8   0   5   53.59   11.90
   8   0  -5   48.90   11.90
  -4  -5   5  -11.10    7.00
   4   5   5  -10.80    9.90
   5   4  -5    2.30    9.60
   5   4   5    1.10   10.00
  -5  -4   5   -0.40    7.70
   4   5  -5   17.10   11.10
   6   3  -5    3.50    9.40
  -6  -3  -5  -10.30    7.60
  -3  -6   5    5.40    7.70
   3   6   5    1.80   11.60
   3   6  -5    4.30   10.70
   6   3   5    7.50   10.20
  -6  -3   5   -1.60    7.60
   7   2  -5   29.30   11.00
   2   7   5   26.20   12.80
  -7  -2  -5   15.90    9.00
  -2  -7   5   27.00    8.90
   7   2   5   14.70   10.40
   2   7  -5   37.20   12.40
  -7  -2   5   22.30    9.90
   8   1  -5   29.80   11.40
   9  -1   5   11.30   10.50
   1   8   5   28.90   12.80
   1   8  -5    9.90   11.60
   8   1   5    7.70   10.10
   9  -1  -5   23.40   10.90
   0   0   6 9999.00  437.56
   1  -1   6   12.20    2.70
   0   1   6   21.80    3.60
   0  -1   6    9.40    2.30
   0  -1   6   12.60    2.10
   1   0   6   10.30    3.30
  -1   0   6   12.40    2.40
  -1   0   6   19.00    2.40
  -1   1   6   19.30    2.80
  -2   1   6 1764.52   77.89
   1  -2   6 1789.02   77.49
  -1  -1   6 1718.83   77.89
  -1   2   6 1717.03   78.19
   2  -1   6 1779.92   78.29
  -2   1   6 1720.33   77.69
   1  -2   6 1750.62   77.69
   1   1  -6 1769.92   78.09
   2   0  -6    2.00    2.30
   0   2  -6    6.20    2.30
  -2   0   6    3.10    2.00
   0   2   6    3.20    3.10
   2  -2   6   -0.50    2.00
   2   0   6    6.50    3.30
   0  -2   6    3.20    2.00
  -2   2   6    4.80    2.30
  -1  -2   6    0.70    2.40
   1   2   6   10.30    3.80
   3  -1   6    4.70    3.40
   2   1  -6    0.00    2.70
  -1   3  -6    4.60    2.40
   2  -3   6    2.00    1.50
  -2   3   6    3.40    2.50
  -3   1   6    6.10    2.30
   2  -3   6    3.90    2.00
   1  -3   6    4.00    1.90
  -1   3   6    2.80    3.10
  -3   2   6    3.80    2.30
   3  -2   6    4.30    3.00
   1   2  -6    1.40    2.80
  -2  -1   6    1.10    2.50
  -3   2   6    1.80    2.00
   2   1   6    4.50    3.80
   3  -1  -6    2.00    2.40
   3   0   6 1223.18   55.29
   0  -3   6 1196.48   53.59
   0   3  -6 1184.18   54.09
  -3   3   6 1200.38   53.29
   3   0  -6 1162.48   54.19
  -3   0   6 1160.68   53.89
   0   3   6 1168.78   54.79
   3  -3   6 1215.68   53.09
  -4   2   6 3789.72  167.38
   4  -2   6 3807.12  168.08
  -2   4   6 3792.42  167.88
   2   2  -6 3786.22  168.78
  -2  -2   6 3859.71  168.38
   4  -2  -6 3791.02  167.68
   2  -4   6 3811.92  166.68
   2   2   6 3755.52  169.58
  -2   4  -6 3808.02  167.28
   3   1  -6    7.50    3.90
  -3   4   6    6.40    2.50
   1   3   6    2.50    4.10
  -1  -3   6    0.50    3.20
  -4   1   6    5.40    2.90
  -1   4  -6    1.10    3.00
   4  -1   6    5.70    4.30
  -1   4   6    4.00    3.60
   1  -4   6    9.90    2.60
   4  -1  -6   11.20    3.70
  -4   3   6    3.40    2.30
   3   1   6    8.60    4.80
  -3   4  -6    5.30    2.00
  -3  -1   6    6.10    3.60
   4  -3   6    4.30    2.90
   1   3  -6    8.90    4.10
  -4   0   6    2.60    3.50
   0   4   6    7.10    4.50
   0  -4   6   15.10    3.80
  -4   4   6    2.70    2.40
   0   4  -6    8.20    4.10
   4   0  -6   14.40    4.70
   4   0   6   16.80    5.60
   2   3   6   16.30    6.00
   5  -2   6   14.70    4.90
  -3   5   6    4.70    2.80
  -5   2   6    4.80    3.20
  -2  -3   6    2.10    4.10
   5  -3  -6    3.10    3.40
   3   2  -6   -0.10    4.60
  -2   5  -6    9.80    3.60
   3  -5   6    4.90    1.80
   2  -5   6    3.60    2.40
   3   2   6    6.60    5.80
  -2   5   6    6.00    3.70
  -5   3   6    9.70    2.90
   5  -2  -6    2.80    3.80
  -3  -2   6   10.70    4.40
   5  -3   6    2.60    3.70
   2   3  -6    3.20    4.70
  -4   5   6  505.95   24.60
  -1  -4   6  535.45   26.00
   5  -4  -6  524.55   24.60
   5  -1   6  536.45   27.40
  -5   1   6  486.55   25.40
   1   4   6  511.25   27.80
   4   1  -6  512.45   27.30
  -1   5  -6  533.35   26.30
  -1   5   6  509.25   26.40
  -4  -1   6  550.84   26.60
   1  -5   6  516.55   24.80
   1   4  -6  507.05   27.10
   5  -1  -6  515.45   26.50
   4   1   6  512.05   28.20
   0  -5   6   -3.50    3.50
   0   5   6    8.90    5.50
  -5   0   6    0.00    4.30
   0   5  -6    0.70    5.20
   5   0  -6   -4.60    5.10
   5   0   6    6.70    6.30
   6  -3   6  328.57   18.40
  -3  -3   6  305.47   18.60
   3   3  -6  320.37   20.10
   3   3   6  323.27   20.90
  -3   6   6  306.17   18.40
  -6   3   6  313.97   16.50
   6  -3  -6  323.97   17.70
   4   2  -6   -1.30    6.00
   2   4   6   -1.80    6.00
  -2   6  -6    7.80    5.70
  -6   2   6    4.50    4.10
   6  -2   6   -0.60    5.40
  -2  -4   6   -2.50    4.80
   2   4  -6    4.00    6.00
   4   2   6    1.80    6.70
   2  -6   6    3.90    2.90
  -4  -2   6   -0.80    5.00
  -6   4   6    2.70    3.00
   6  -2  -6    0.30    5.00
  -2   6   6    1.80    4.10
   5   1  -6    5.20    6.60
  -1  -5   6   -0.20    4.70
   6  -1   6    2.50    6.50
   1   5   6    1.70    6.30
  -1   6  -6    8.00    5.60
  -6   1   6    2.60    4.60
   6  -1  -6   -1.00    5.90
   5   1   6   -1.30    6.60
  -1   6   6    0.10    5.00
  -5  -1   6    2.30    5.40
   1  -6   6   -2.70    3.50
   1   5  -6   -0.90    6.10
   0   6   6  960.80   47.60
   6   0   6  953.90   48.30
   6   0  -6  960.90   47.70
   0  -6   6  947.11   45.30
   0   6  -6  951.10   47.30
  -6   0   6  946.71   46.00
   4   3  -6    2.70    6.80
   3   4   6    9.60    8.20
  -7   3   6    5.40    4.10
  -3  -4   6    4.50    5.90
  -4  -3   6   -5.50    5.60
   3   4  -6    0.90    7.00
   4   3   6   -5.20    6.90
   7  -3  -6    7.50    5.90
   5   2  -6  216.08   17.30
   7  -2   6  210.68   16.90
   2   5   6  216.28   18.50
  -7   2   6  194.38   13.60
  -2  -5   6  226.58   15.70
   2   5  -6  226.48   18.20
  -5  -2   6  206.88   15.50
   5   2   6  225.58   18.60
   7  -2  -6  221.88   16.30
  -7   1   6    4.70    5.40
  -1  -6   6   -3.40    5.60
   1   6   6   -1.70    7.70
   7  -1   6    0.20    7.60
  -1   7  -6   -3.20   10.20
   6   1  -6    7.90    7.70
   1   6  -6   -3.70    7.10
   7  -1  -6    0.00    7.30
   6   1   6    6.90    8.50
  -6  -1   6   -2.40    6.00
  -1   7   6    6.30    6.40
   1  -7   6   -2.80    5.00
   0  -7   6    0.80    5.70
   0   7  -6    0.50    7.90
   7   0  -6   -7.40    7.70
  -7   0   6    6.00    6.30
   7   0   6   -3.50    8.10
   0   7   6    1.40    7.40
   4   4  -6  487.65   30.60
   4   4   6  535.95   32.40
  -4  -4   6  518.95   28.90
  -3  -5   6   14.10    7.30
   3   5   6   -1.00    9.00
   5   3  -6   -1.30    7.50
  -5  -3   6    4.30    7.10
   3   5  -6    7.60    8.70
   5   3   6    6.70    9.00
  -2  -6   6    7.70    6.70
  -8   2   6   -2.40    5.60
   6   2  -6    3.50    8.00
   2   6   6    6.60   10.10
   6   2   6   -0.50    8.40
   8  -2  -6    2.70    7.80
  -6  -2   6    5.90    7.20
   2   6  -6   -6.30    8.60
   1   7   6   49.90   12.00
  -1  -7   6   57.99    9.40
   8  -1   6   43.50   11.40
   7   1  -6   58.59   11.80
  -8   1   6   41.30    8.20
  -7  -1   6   39.90    8.70
   1   7  -6   70.49   12.90
   7   1   6   37.60   11.10
  -8   1  -6   55.09    9.30
   8  -1  -6   41.90   10.40
   8   0  -6   -3.40    9.10
   0   8   6   12.60   10.20
   8   0   6    2.60    9.70
  -8   0  -6    9.40    7.60
  -8   0   6   -8.90    6.40
   5   4  -6    4.20    9.80
   4   5   6   -7.90   11.20
  -4  -5   6    2.30    7.80
  -5  -4   6    2.10    7.90
   5   4   6    4.00   10.80
   4   5  -6    8.80   10.60
   6   3  -6   53.99   12.30
   3   6   6   48.90   14.10
  -3  -6   6   53.89   10.20
   3   6  -6   70.59   14.00
  -6  -3   6   50.39   10.20
   6   3   6   37.20   12.10
  -7  -2  -6    4.30    8.90
   7   2  -6    0.40    9.70
   2   7   6   -5.60   11.60
  -2  -7   6   -6.30    7.40
   2   7  -6    3.90   11.10
   7   2   6    0.60    9.90
   0   0   7   48.30    4.50
   0   1   7  744.13   33.90
   0  -1   7  722.13   33.30
   1   0   7  742.53   33.90
   1  -1   7  682.03   33.30
  -1   0   7  734.83   33.40
  -1   0   7  733.93   33.10
   0  -1   7  705.53   33.00
  -1   1   7  757.62   33.50
  -1   2   7    1.70    2.60
  -2   1   7    1.20    2.20
   1  -2   7    3.50    2.30
  -1  -1   7    1.50    2.10
  -2   1   7    1.10    1.90
   1   1   7    0.20    3.20
   1  -2   7   -2.30    1.60
   2  -1   7   -1.80    2.80
  -2   2   7 1263.87   53.19
  -2   0   7 1219.88   53.09
   2  -2   7 1066.99   52.79
   0   2   7 1246.98   54.19
   0  -2   7 1132.69   52.79
   2   0   7 1154.78   54.09
  -2   3   7  513.35   24.60
   2  -3   7  539.95   23.70
  -3   1   7  470.85   24.30
   2   1  -7  506.15   25.00
   3  -1   7  543.05   25.50
   1   2   7  509.65   26.00
   2  -3   7  522.25   24.00
  -1   3  -7  534.65   24.40
  -1  -2   7  507.55   24.60
   3  -2   7  535.35   24.80
   2   1   7  500.85   26.00
   1   2  -7  517.65   25.00
   1  -3   7  533.55   24.00
  -2  -1   7  539.15   24.80
  -1   3   7  501.25   25.20
   3  -1  -7  491.05   24.60
  -3   2   7  519.45   24.40
  -3   2   7  525.05   24.20
   3   0  -7   13.20    3.60
   3  -3   7   15.40    2.90
   0  -3   7   13.30    3.00
   0   3  -7   16.80    3.60
   3   0   7   13.60    4.70
   0   3   7   14.70    4.50
  -3   3   7   13.00    2.90
  -3   0   7   15.30    3.30
   4  -2  -7    0.40    2.80
  -4   2   7   -1.30    2.50
   4  -2   7    1.10    3.60
   2  -4   7    5.20    2.00
  -2   4  -7    5.00    2.80
  -2   4   7    4.90    3.10
   2   2   7    1.40    4.80
   2   2  -7   28.50    5.20
  -2  -2   7   16.30    3.90
  -1   4  -7  325.87   17.00
   1   3   7  340.77   18.90
  -1  -3   7  321.97   17.20
   4  -1   7  334.37   18.40
   3   1  -7  340.97   18.10
  -3   4   7  335.07   16.40
  -4   1   7  324.07   16.90
   1   3  -7  305.87   17.70
   4  -1  -7  313.77   17.20
   4  -3   7  320.57   16.60
   3   1   7  327.77   19.30
  -3  -1   7  332.67   17.40
  -4   3   7  347.07   16.30
  -1   4   7  324.37   17.80
   1  -4   7  341.77   16.30
   0   4   7  609.64   28.90
  -4   4   7  649.64   26.50
  -4   0   7  581.44   27.50
   0   4  -7  478.45   27.60
   0  -4   7  497.55   26.70
   4   0   7  570.44   29.40
   4   0  -7  544.85   28.10
  -2   5  -7  203.48   12.80
   5  -3  -7  239.98   12.80
   3  -5   7  205.18   11.00
  -3   5   7  254.07   12.70
  -5   2   7  235.58   12.80
   5  -2   7  209.88   14.20
   2   3   7  241.08   16.10
  -2  -3   7  225.28   13.90
   3   2  -7  230.48   15.00
  -5   3   7  241.28   12.40
   3   2   7  219.38   15.90
   5  -3   7  208.28   13.10
   2  -5   7  220.68   11.60
  -3  -2   7  229.78   14.10
  -2   5   7  246.38   13.70
   5  -2  -7  220.78   13.40
   2   3  -7  221.08   14.80
  -1   5  -7   12.80    4.70
   5  -1   7    8.20    5.80
   5  -4  -7    9.80    3.40
  -4   5   7   13.20    3.10
  -5   1   7    9.70    4.10
   1   4   7    5.10    5.50
  -1  -4   7   14.60    4.80
   4   1  -7   14.60    5.90
  -1   5   7    7.10    4.70
   1  -5   7   11.10    3.40
  -4  -1   7   10.70    4.80
   5  -1  -7   13.70    5.20
   1   4  -7    3.20    5.00
   4   1   7    9.00    6.50
   5   0   7  173.18   14.90
   0   5  -7  200.38   14.00
  -5   0   7  198.48   12.70
   0  -5   7  192.38   12.00
   5   0  -7  171.78   13.90
   0   5   7  194.58   14.30
   3   3   7   -2.90    6.80
   6  -3   7   -3.20    5.30
  -3  -3   7    2.70    5.40
  -6   3   7    1.90    3.40
   6  -3  -7    1.50    4.70
  -3   6   7    1.50    3.50
   3   3  -7    1.50    5.90
  -2  -4   7  280.17   17.70
  -2   6  -7  257.97   19.70
  -6   2   7  331.77   16.70
   2   4   7  347.37   20.90
   4   2  -7  267.17   19.20
   6  -2  -7  299.67   17.80
  -4  -2   7  312.07   18.10
  -6   4   7  335.27   15.60
  -2   6   7  339.27   17.70
   2   4  -7  236.18   18.70
   4   2   7  325.87   21.10
   2  -6   7  245.08   15.00
  -1   6  -7  133.69   12.20
   6  -1   7  132.59   13.10
   5   1  -7  129.79   13.10
   1   5   7  142.49   13.90
  -6   1   7  151.88   11.00
  -1  -5   7  135.89   11.00
   1   5  -7  152.58   13.50
   6  -1  -7  147.89   12.80
   1  -6   7  124.99    9.30
  -1   6   7  138.89   12.40
  -5  -1   7  119.49   11.30
   5   1   7  159.68   15.10
   6   0  -7    5.00    6.90
  -6   0   7    4.90    5.30
   0   6   7    9.30    6.90
   0  -6   7    0.00    4.60
   6   0   7    3.70    7.50
   0   6  -7    0.80    6.50
   3   4   7  133.29   14.50
   4   3  -7  102.69   12.50
  -7   3   7   96.49    9.00
  -3  -4   7  119.49   11.50
   7  -3  -7  107.09   10.80
   4   3   7  119.69   13.90
  -4  -3   7  128.49   11.90
   3   4  -7   96.19   12.50
  -2  -5   7   13.70    6.60
   2   5   7    8.40    8.20
  -7   2   7   14.90    5.60
   5   2  -7   14.10    8.00
   7  -2   7    7.10    7.10
   2   5  -7   22.00    8.70
   5   2   7   21.50    9.00
  -2   7   7   15.40    6.30
  -5  -2   7   14.30    6.80
   7  -2  -7   21.70    7.60
   1   6   7   88.19   12.00
   7  -1   7   57.89   10.70
  -1  -6   7   47.70    8.10
   6   1  -7   53.39   10.30
  -7   1   7   62.39    8.40
   7  -1  -7   61.79   10.30
  -6  -1   7   65.49    9.30
   1   6  -7   63.39   10.90
  -1   7   7   80.89   10.30
   6   1   7   49.90   11.10
  -7   0   7   42.10    8.20
   0   7  -7   46.60   10.30
   0  -7   7   57.69    8.00
   0   7   7   76.89   11.50
   7   0  -7   45.50   10.20
   7   0   7   46.10   11.10
   4   4   7   -2.60    9.30
  -4  -4   7    0.90    7.10
   4   4  -7    9.70    9.20
   3   5   7   48.40   12.40
  -3  -5   7   29.40    8.50
   5   3  -7   50.19   10.90
   5   3   7   46.20   11.70
   3   5  -7   48.20   11.40
  -5  -3   7   55.39    9.80
   6   2  -7  108.79   14.30
  -2  -6   7  122.79   12.70
  -8   2   7  107.19   11.00
   2   6   7  142.29   16.80
   6   2   7   96.79   14.30
   2   6  -7   87.19   13.60
   8  -2  -7  116.69   13.30
  -6  -2   7  106.59   12.10
   7   1  -7    2.30    8.70
   1   7   7   -5.50    9.40
  -8   1   7    6.00    6.90
   8  -1   7   -3.40    8.90
  -1  -7   7  -11.10    6.10
  -8   1  -7    8.60   10.80
   8  -1  -7   -0.70    8.50
  -7  -1   7    4.60    7.10
   1   7  -7   11.00   10.10
   7   1   7   11.50   10.10
   8   0   7   64.49   12.70
   0   8   7   71.89   13.40
  -8   0   7   66.09   10.10
  -8   0  -7   35.60    9.30
   8   0  -7   49.99   11.80
   4   5   7   30.20   12.80
   5   4  -7   21.60   11.10
  -4  -5   7   16.70    8.50
  -5  -4   7   31.20    9.30
   4   5  -7   31.00   11.70
   5   4   7   34.80   12.50
   6   3  -7    7.40    9.70
   3   6   7    2.40   12.30
  -3  -6   7   19.00    8.70
  -6  -3   7    0.20    8.60
   6   3   7   11.80   10.80
   3   6  -7   15.70   11.90
   7   2  -7   27.90   11.10
  -2  -7   7   30.60    9.10
   2   7   7   51.89   14.40
   7   2   7   35.40   12.40
   2   7  -7   34.10   13.00
   0   0   8  186.88   10.30
  -1   1   8  481.65   24.20
   1   0   8  511.95   24.70
   1  -1   8  526.85   24.20
  -1   0   8  513.15   24.20
  -1   0   8  477.25   23.70
   0  -1   8  522.55   23.70
   0  -1   8  536.55   24.20
   1   1   8  183.98   11.50
  -2   1   8  180.78   10.00
  -2   1   8  196.68   10.30
  -1   2   8  185.58   10.90
   1  -2   8  190.98   10.20
  -1  -1   8  189.68   10.00
   2  -1   8  175.98   10.80
   1  -2   8  182.48    9.60
  -2   0   8 1565.34   70.39
   0   2   8 1544.05   71.39
   0  -2   8 1627.44   70.19
   2  -2   8 1607.14   70.49
  -2   2   8 1538.55   70.49
   2   0   8 1559.04   71.49
  -1  -2   8  306.07   15.10
   2  -3   8  279.27   14.50
   1   2   8  294.47   16.60
   3  -1   8  268.27   15.80
   2   1  -8  255.17   15.20
  -2   3   8  321.27   15.40
  -3   1   8  311.17   14.90
   1   2  -8  293.97   15.50
   2   1   8  294.97   16.70
  -3   2   8  302.37   14.70
   1  -3   8  288.77   14.30
   3  -2   8  277.37   15.20
  -3   2   8  290.57   14.90
  -2  -1   8  275.27   15.00
  -1   3   8  311.27   16.00
   0  -3   8  115.39    7.70
   0   3   8  123.39    9.70
  -3   3   8  124.69    7.70
   3   0   8  108.59    9.80
  -3   0   8  118.29    8.10
   3   0  -8  119.99    8.50
   3  -3   8  102.19    7.30
   0   3  -8  111.79    8.20
   4  -2  -8  140.49    8.20
   2  -4   8   94.89    6.50
   4  -2   8  106.69    8.80
   2   2   8  147.19   10.90
  -2   4  -8   90.09    7.20
  -2  -2   8  127.09    8.50
  -3   4   8  212.28   12.10
  -1  -3   8  217.58   12.60
   3   1  -8  221.98   13.60
  -1   4  -8  241.58   12.80
   1   3   8  206.68   14.50
   4  -1   8  201.48   13.90
  -4   1   8  226.38   12.50
  -4   3   8  215.38   11.90
  -4   3   8  216.38   12.10
  -1   4   8  217.58   13.60
   1  -4   8  221.18   11.80
   1   3  -8  231.58   13.40
  -3  -1   8  201.58   12.80
   4  -1  -8  234.48   13.00
   3   1   8  238.68   15.00
   4  -3   8  230.28   12.60
   4  -4   8  794.52   35.20
  -4   0   8  743.63   36.00
   0   4   8  724.93   37.30
   0   4  -8  791.72   36.70
   4   0  -8  743.23   36.60
  -4   4   8  716.53   35.00
   0  -4   8  785.62   35.60
   4   0   8  772.32   38.00
  -2  -3   8  209.58   12.80
   5  -3  -8  199.38   11.90
   5  -2   8  204.18   13.50
  -5   2   8  195.18   11.60
   3   2  -8  203.58   14.30
  -2   5  -8  199.68   11.90
   2   3   8  199.78   14.90
  -3   5   8  167.58   11.50
   3  -5   8  201.78   10.20
   5  -3   8  200.28   12.50
   3   2   8  189.38   15.00
   2   3  -8  223.48   14.10
  -2   5   8  186.48   12.50
   2  -5   8  197.58   10.60
  -3  -2   8  203.98   12.90
   5  -2  -8  196.88   12.60
  -5   3   8  188.68   11.30
   4   1  -8   62.29    8.40
  -5   1   8   66.49    6.90
  -1  -4   8   59.99    6.80
  -1   5  -8   53.79    7.20
   1   4   8   68.99    9.10
  -4   5   8   67.89    6.10
   5  -1   8   58.29    8.40
   5  -4  -8   63.99    6.40
   4   1   8   69.59    9.70
  -4  -1   8   63.69    7.30
   1   4  -8   53.39    7.80
   5  -1  -8   56.69    7.40
  -1   5   8   70.19    8.10
   1  -5   8   52.09    5.60
   0  -5   8   82.89    7.70
   0   5  -8   82.99    9.40
   5   0   8   97.79   11.20
   5   0  -8   85.19    9.60
   0   5   8  100.19   10.20
  -5   0   8   88.79    8.60
   6  -3   8   49.70    8.20
  -6   3   8   50.49    5.80
  -3  -3   8   40.40    7.10
  -3   6   8   58.09    6.30
   3   3  -8   43.00    8.30
   3   3   8   42.10    9.20
   6  -3  -8   46.30    6.70
   6  -4  -8  400.36   21.20
  -2  -4   8  407.36   21.90
   6  -2   8  410.06   22.80
  -6   2   8  409.46   20.90
   4   2  -8  427.76   23.80
   2   4   8  392.56   24.60
  -4  -2   8  392.76   22.10
   4   2   8  378.46   24.70
   2  -6   8  401.46   19.50
   2   4  -8  409.26   23.70
   6  -2  -8  402.66   22.20
  -6   4   8  345.67   19.60
  -2   6   8  376.96   21.60
  -1  -5   8   68.99    8.00
   1   5   8   67.39   10.40
   5   1  -8   45.90    8.90
  -1   6  -8   63.79    8.70
  -6   1   8   57.49    7.40
   6  -1   8   52.19    9.60
  -5  -1   8   74.79    8.70
   5   1   8   66.59   11.00
  -1   6   8   57.39    8.60
   1   5  -8   57.59    9.40
   1  -6   8   69.89    6.60
   6  -1  -8   51.69    8.40
   6   0   8   55.79   10.60
  -6   0   8   67.49    8.50
   0   6  -8   27.70    8.30
   0   6   8   92.59   11.20
   6   0  -8   63.49    9.60
   0  -6   8   53.99    6.90
  -3  -4   8   45.70    8.50
  -7   3   8   49.10    6.40
   4   3  -8   37.50    9.40
   3   4   8   30.00    9.90
   4   3   8   44.80   10.30
  -4  -3   8   36.20    8.00
   7  -3  -8   53.49    8.40
   3   4  -8   54.59   10.30
   7  -2   8    1.70    6.80
  -7   2   8   18.00    5.90
   2   5   8   32.30    9.90
   5   2  -8   14.80    8.30
  -2  -5   8   13.70    6.50
  -5  -2   8   13.90    6.80
   7  -2  -8   19.10    7.50
   5   2   8   13.90    9.30
   2   5  -8   15.00    8.60
  -2   7   8   29.70    7.10
   6   1  -8   52.99   10.20
  -1  -6   8   40.30    7.60
   1   6   8   53.99   11.00
  -7   1   8   43.00    7.70
   7  -1   8   55.49   10.60
   1   6  -8   47.10   10.10
  -1   7   8   56.09    9.60
  -6  -1   8   33.30    8.10
   6   1   8   43.60   11.10
   7  -1  -8   69.49   10.60
   0  -7   8   40.10    7.30
   7   0  -8   58.19   10.90
   0   7   8   52.69   10.70
  -7   0   8   55.89    9.00
   0   7  -8   51.79   10.60
   7   0   8   51.59   11.30
   4   4  -8   25.50   10.00
   4   4   8   54.69   12.70
  -4  -4   8   28.10    8.40
   3   5   8   11.10   10.60
   5   3  -8   16.40    9.10
  -3  -5   8   27.70    8.00
  -5  -3   8   21.10    8.00
   3   5  -8   17.70   10.20
   5   3   8   19.40   10.30
   2   6   8  119.89   16.20
  -2  -6   8  145.49   13.30
  -8   2   8  113.19   11.40
   6   2  -8  120.09   14.70
   8  -2  -8  130.79   14.10
   6   2   8  129.39   16.20
  -6  -2   8  125.39   12.90
   2   6  -8  181.68   17.30
  -8   1   8   10.70    7.20
   8  -1   8   11.50    9.70
   7   1  -8   13.10    9.40
   1   7   8   22.20   10.90
  -1  -7   8    5.90    6.50
  -7  -1   8   12.70    7.30
   7   1   8   17.00   10.70
   1   7  -8   12.50   10.00
   8  -1  -8    4.10    8.70
   0   8   8   60.59   13.00
   8   0  -8   78.39   13.10
  -8   0   8   52.09    9.60
   8   0   8   89.39   14.00
  -8   0  -8   65.59   10.90
   5   4  -8   19.30   11.10
  -4  -5   8   28.00    9.30
   4   5   8   25.20   13.20
  -5  -4   8   28.00    9.80
   4   5  -8    8.80   10.90
   5   4   8   17.60   12.30
  -3  -6   8    7.40    8.10
   6   3  -8    9.80   10.00
   3   6   8   -5.70   11.60
   6   3   8    2.80   10.30
   3   6  -8    5.00   11.30
   2   7   8  -11.10   11.70
   7   2  -8   15.40   10.20
  -2  -7   8   12.20    8.20
   2   7  -8   -1.10   11.70
   7   2   8   -6.40   10.50
   0   0   9    7.50    3.20
   0   1   9  675.33   32.60
   1  -1   9  700.13   32.20
  -1   0   9  687.13   31.70
   0  -1   9  699.43   31.70
   0  -1   9  700.33   32.20
  -1   1   9  699.33   32.30
   1   0   9  682.03   32.60
  -1   0   9  666.93   32.10
   1   1   9   24.30    4.80
   2  -1   9   25.80    4.40
  -1  -1   9   25.40    4.00
   1  -2   9   22.20    3.10
   1  -2   9   28.60    3.90
  -1   2   9   30.80    4.50
  -1  -1   9   21.80    3.30
  -2   1   9   26.80    3.60
  -2   1   9   33.00    4.10
  -2   0   9 1770.62   79.39
  -2   0   9 1754.42   79.69
   2   0   9 1706.03   80.39
   0  -2   9 1813.72   79.59
   2  -2   9 1826.22   79.59
   0   2   9 1791.12   80.49
  -2   2   9 1745.23   79.59
   0  -2   9 1806.82   79.19
  -3   1   9  408.96   20.10
  -1  -2   9  436.26   20.40
   3  -1   9  427.66   21.50
   2  -3   9  426.26   20.10
   2   1  -9  424.06   20.80
  -2   3   9  384.56   20.50
   1   2   9  406.86   21.90
  -1   3   9  372.56   21.00
  -3   2   9  377.36   20.10
   1   2  -9  415.46   20.70
   2   1   9  410.16   22.10
  -2  -1   9  426.86   20.50
  -3   2   9  403.06   20.00
   3  -2   9  416.06   20.80
   1  -3   9  429.46   19.70
  -3   0   9   14.00    3.60
   3   0  -9   19.80    4.10
   3   0   9   20.40    5.30
   0  -3   9   16.00    3.50
   0   3  -9   26.20    4.40
   3  -3   9   19.00    3.70
   0   3   9   11.20    4.70
  -3   3   9    8.50    3.20
   4  -2  -9    1.80    3.40
   4  -2   9    0.30    4.10
   2   2   9    5.30    4.90
  -2   4  -9    5.00    3.00
   2   2  -9    6.20    4.30
   2  -4   9    1.10    2.20
  -2   4   9    6.00    3.50
  -4   2   9    1.40    2.90
  -2  -2   9    1.20    3.40
   3  -4   9  324.07   15.90
   4  -1   9  301.67   18.30
  -1  -3   9  309.27   16.70
   3   1  -9  338.17   17.90
   1   3   9  301.97   18.70
  -1   4  -9  326.87   16.90
  -3   4   9  320.37   16.60
  -4   1   9  307.17   16.60
  -4   3   9  311.07   16.40
   1   3  -9  318.67   17.70
   4  -3   9  335.37   17.00
  -3  -1   9  316.97   17.10
  -1   4   9  291.37   17.80
   1  -4   9  335.97   16.10
   3   1   9  329.67   19.40
   4  -1  -9  310.27   17.20
   0  -4   9  861.11   39.40
   4   0  -9  843.42   40.50
  -4   4   9  804.82   38.90
   0   4  -9  854.21   40.30
   0   4   9  833.42   41.20
   4  -4   9  843.12   38.70
  -4   0   9  845.72   40.00
   4   0   9  857.51   41.80
   3   2  -9  303.97   18.10
   2   3   9  301.07   19.40
   5  -2   9  292.47   17.50
  -2   5  -9  324.37   16.20
   5  -3  -9  269.97   15.90
  -3   5   9  273.77   16.00
  -5   2   9  288.67   15.90
  -2  -3   9  293.27   16.70
   2   3  -9  302.07   17.90
   5  -3   9  301.77   16.80
   2  -5   9  300.87   14.90
  -3  -2   9  318.57   17.10
  -5   3   9  288.07   15.50
   5  -2  -9  282.07   16.50
  -2   5   9  286.97   16.90
   3   2   9  275.77   19.20
   1   4   9   10.30    6.30
  -5   1   9    6.20    4.30
  -4   5   9    3.60    3.30
  -1   5  -9    6.50    4.70
   5  -1   9   17.30    6.50
   4   1  -9   16.50    6.20
  -1  -4   9   10.40    4.50
   5  -1  -9    6.10    4.90
   4   1   9    6.70    6.70
  -1   5   9    1.80    5.10
  -4  -1   9    9.50    4.90
   1   4  -9    7.00    5.50
   1  -5   9   12.70    3.60
   0   5  -9  138.29   12.20
   5   0   9  136.49   13.40
   5   0  -9  133.89   12.40
   0  -5   9  145.29   10.00
  -5   0   9  148.49   11.00
   0   5   9  130.89   12.90
   3   3   9   16.40    7.90
   6  -3   9    5.10    7.20
  -3  -3   9   -0.20    5.10
   3   3  -9   -3.60    6.30
  -3   6   9    4.80    4.30
   6  -3  -9   15.70    5.50
  -6   3   9    5.00    4.10
  -6   2   9  437.16   22.90
   2   4   9  427.86   26.70
   4   2  -9  434.46   25.50
   6  -4  -9  450.55   23.00
   6  -2   9  440.76   24.90
  -2  -4   9  461.65   24.10
   4   2   9  443.06   26.90
  -4  -2   9  434.16   24.10
   6  -2  -9  463.35   24.40
   2   4  -9  475.65   25.70
  -6   4   9  409.26   22.00
  -2   6   9  420.96   23.90
   2  -6   9  463.65   22.90
  -6   1   9   75.39    8.60
   1   5   9   94.69   11.60
  -1   6  -9  105.89   10.60
   5   1  -9   97.69   11.30
  -1  -5   9   93.99    9.10
   6  -1   9   76.39   10.70
   1   5  -9  115.49   12.00
  -5  -1   9   98.09    9.80
  -1   6   9   82.49   10.10
   1  -6   9   87.19    8.20
   5   1   9   83.39   12.00
   6  -1  -9   94.89   10.40
   6   0   9  -11.70    7.20
   0  -6   9    2.40    4.60
   0   6   9   -3.80    6.50
  -6   0   9   -7.30    5.40
   6   0  -9    3.50    7.00
   0   6  -9   11.00    7.30
   4   3  -9   62.69   10.70
  -7   3   9   57.59    7.00
   3   4   9   61.59   11.50
  -3  -4   9   61.29    8.90
  -4  -3   9   62.59    9.10
   3   4  -9   62.09   10.70
   4   3   9   53.09   11.20
   7  -3  -9   74.79    9.40
   7  -2   9   -0.40    7.20
   2   5   9    8.70    8.80
  -7   2   9    5.50    5.40
  -2  -5   9  -12.70    5.30
   5   2  -9   12.80    7.90
   5   2   9    5.80    8.70
  -5  -2   9    1.70    6.20
   2   5  -9   12.90    7.90
  -2   7   9    3.50    5.90
   7  -2  -9    0.90    6.60
  -7   1   9   85.69    9.70
  -1  -6   9   81.09    9.50
   1   6   9   89.59   12.70
   7  -1   9   81.49   12.00
   6   1  -9   98.19   12.40
  -6  -1   9   79.29    9.90
  -1   7   9   62.29   10.40
   6   1   9   77.49   12.50
   1   6  -9   98.89   12.70
   7  -1  -9   80.99   11.50
   7   0   9   71.59   12.60
   0  -7   9   96.19    9.70
   0   7  -9  105.19   13.30
   7   0  -9  105.39   13.40
   0   7   9   85.19   12.90
  -7   0   9   86.29   10.40
  -4  -4   9    5.60    7.00
   4   4  -9    1.70    8.80
   4   4   9  -11.00    9.20
   5   3  -9   45.30   10.70
   3   5   9   42.90   12.20
  -3  -5   9   41.60    8.70
   5   3   9   27.70   11.10
   3   5  -9   37.60   11.20
  -5  -3   9   35.80    8.80
  -2  -6   9  140.79   13.30
   2   6   9  143.49   17.30
  -8   2   9  117.29   11.60
   6   2  -9   98.59   14.10
   6   2   9  124.89   15.90
   8  -2  -9  153.08   14.90
   2   6  -9  160.78   17.10
  -6  -2   9  131.29   13.10
   1   7   9    7.20   10.60
  -1  -7   9    7.40    6.70
  -8   1   9    1.80    6.90
   8  -1   9   -0.70    8.60
   7   1  -9    9.30    9.10
   8  -1  -9   10.40    9.50
   7   1   9   11.70   10.10
  -7  -1   9   -4.30    7.10
   1   7  -9  -11.20    9.00
   8   0   9   77.79   14.00
   8   0  -9   88.09   13.90
  -8   0   9   69.69   15.10
   0   8   9   69.49   13.80
  -4  -5   9   44.90   13.70
   4   5   9   32.20   13.80
   5   4  -9   59.49   13.30
   4   5  -9   65.59   13.80
   5   4   9   62.19   14.40
   3   6   9   -5.20   12.40
   6   3  -9   12.80   10.10
  -3  -6   9   16.20    9.30
   3   6  -9    1.30   10.90
   6   3   9   -2.60   10.90
   0   0  10   24.70    4.10
   0  -1  10  439.26   20.70
   0   1  10  416.46   21.70
  -1   1  10  431.26   21.40
   1  -1  10  438.26   21.40
  -1   0  10  422.26   20.70
  -1   0  10  414.36   21.20
   1   0  10  428.76   21.80
   0  -1  10  452.85   21.30
   1  -2  10   60.09    5.00
  -1  -1  10   52.69    5.60
  -2   1  10   58.19    5.90
  -2   1  10   57.59    5.40
  -1   2  10   59.69    6.10
   2  -1  10   56.49    6.30
  -1  -1  10   57.29    5.30
   1   1  10   68.39    7.00
   1  -2  10   53.79    5.50
   0  -2  10 1177.68   54.49
  -2   0  10 1223.48   54.79
   2  -2  10 1126.29   54.39
  -2   0  10 1211.48   54.29
  -2   2  10 1258.77   54.79
   2   0  10 1181.48   55.49
   0  -2  10 1173.58   53.99
   0   2  10 1221.88   55.49
  -1  -2  10  370.96   18.20
   2  -3  10  337.57   17.90
   1   2  10  364.66   20.00
   3  -1  10  354.16   19.40
   2   1 -10  338.77   18.60
  -2   3  10  373.26   18.70
  -3   1  10  380.96   18.20
   2   1  10  375.56   20.30
   1  -3  10  330.67   17.40
  -3   2  10  351.46   18.20
  -3   2  10  356.06   17.90
   1   2 -10  344.67   18.60
  -1   3  10  384.46   19.30
   3  -2  10  346.87   18.70
  -2  -1  10  349.77   18.10
   0   3  10   47.50    6.70
   0   3 -10   50.69    5.80
  -3   3  10   40.10    5.10
   0  -3  10   54.49    5.20
   3  -3  10   47.60    5.30
  -3   0  10   45.80    5.30
   3   0  10   48.30    7.00
   3   0 -10   44.40    5.80
   2  -4  10   11.20    2.90
   2   2  10   28.90    6.80
   2   2 -10   20.00    5.10
  -2   4  10   38.50    5.50
  -2  -2  10   18.70    4.40
   4  -2  10   15.90    5.10
  -4   2  10   31.50    4.50
   4  -1  10  172.38   13.20
  -1  -3  10  183.78   11.80
  -3   4  10  198.78   11.60
  -4   1  10  192.48   11.60
   3  -4  10  177.08   10.70
  -1   4 -10  182.98   11.60
   1   3  10  188.68   13.80
   3   1 -10  183.68   12.70
  -3  -1  10  178.78   11.70
   3   1  10  187.28   14.30
   1   3 -10  181.58   12.50
  -4   3  10  206.78   11.40
  -1   4  10  182.08   12.80
   1  -4  10  174.68   10.60
   4  -3  10  189.48   11.90
   4  -1 -10  190.88   12.10
   0   4 -10  525.85   28.70
  -4   4  10  605.24   27.80
  -4   0  10  595.04   28.60
   0  -4  10  564.64   27.90
   4  -4  10  540.75   27.30
   0   4  10  620.64   30.40
   4   0 -10  587.24   29.40
   4   0  10  590.94   30.70
  -5   2  10  106.59    8.50
   5  -3 -10  114.39    9.10
   5  -2  10  104.99   10.70
  -2   5 -10  106.49    8.70
   3   2 -10   99.29   10.20
  -3   5  10  115.79    9.10
   2   3  10  102.89   11.40
  -2  -3  10  117.89    9.50
   5  -2 -10   98.79    9.60
   3   2  10  115.29   12.20
   2  -5  10   99.89    7.40
  -3  -2  10  102.39    9.50
   2   3 -10  110.69   11.10
   5  -3  10   94.39    9.60
  -2   5  10  106.79    9.60
  -3   5 -10  111.69   10.50
  -5   3  10  107.79    8.30
  -5   1  10   17.50    5.00
   4   1 -10   23.00    6.60
   5  -1  10   32.50    7.70
   1   4  10   36.80    7.80
  -1   5 -10   37.90    6.40
  -4   5  10   25.40    4.70
  -1  -4  10   20.80    5.10
   5  -1 -10   18.80    5.90
  -4  -1  10   28.30    5.90
   4   1  10   22.90    7.90
   1   4 -10   29.40    6.80
  -1   5  10   32.80    6.80
   1  -5  10   27.60    4.50
   0   5 -10  139.09   12.70
  -5   0  10  162.68   11.90
   0  -5  10  136.09   10.40
   5   0  10  160.38   15.00
   0   5  10  175.08   14.20
   5   0 -10  147.79   13.10
   3   3 -10   19.40    7.30
   6  -3  10   25.60    9.40
  -6   3  10   21.20    5.00
  -3  -3  10   32.00    6.60
   3   3  10   25.20    8.70
  -3   6  10   23.00    5.40
   6  -3 -10   17.30    5.90
   6  -4 -10  345.77   18.60
  -6   2  10  327.97   18.50
   4   2 -10  313.67   20.80
  -2  -4  10  331.17   19.50
   6  -2  10  297.27   20.30
   2   4  10  360.86   22.60
   2   4 -10  293.47   20.80
   4   2  10  358.96   23.20
  -4  -2  10  318.57   19.50
   6  -2 -10  343.57   19.80
  -2   6  10  372.16   20.00
  -1  -5  10   68.59    8.20
  -1   6 -10   77.89    9.50
   1   5  10   93.99   11.80
   5   1 -10   72.39   10.40
   6  -1  10   90.79   11.50
  -6   1  10   94.39    9.20
   1   5 -10   86.99   10.90
   1  -6  10   85.69    7.70
  -5  -1  10   89.59    9.60
   5   1  10   74.39   11.70
   6  -1 -10   77.09   10.00
  -1   6  10   85.29   10.40
   0   6  10   27.70    8.50
   6   0 -10    7.10    7.40
   0  -6  10   13.40    5.20
  -6   0  10    6.80    6.40
   6   0  10   13.40    8.40
   0   6 -10   18.00    7.80
   3   4  10   65.09   12.20
  -7   3  10   79.89    8.40
   4   3 -10   78.29   11.80
  -3  -4  10   76.99    9.60
  -4  -3  10   53.09    9.00
   7  -3 -10   88.29   10.30
   3   4 -10   78.79   11.60
   4   3  10   84.09   13.00
   5   2 -10   15.20    8.30
  -7   2  10   15.50    6.10
   2   5  10    5.50    8.90
   7  -2  10   23.40    8.70
  -2  -5  10   24.90    6.90
  -2   7  10   13.50    6.70
   2   5 -10   12.90    8.70
  -5  -2  10   12.30    7.00
   7  -2 -10   14.80    7.40
   5   2  10    6.40    8.70
   6   1 -10   23.50    9.00
  -7   1  10   13.30    6.70
   1   6  10   21.40    9.70
   7  -1  10   29.90    9.50
  -1  -6  10   15.90    6.30
   7  -1 -10   36.20    9.40
   6   1  10   25.50   10.60
  -1   7  10   22.90    8.20
  -6  -1  10   15.30    7.30
   1   6 -10   20.30    9.70
  -7   0  10    9.60    7.50
   7   0  10   17.70   10.10
   7   0 -10   12.10    9.20
   0   7  10   13.10    9.20
   0  -7  10    9.80    6.00
   0   7 -10   19.60    9.40
  -4  -4  10   19.40    7.80
   4   4 -10   22.00    9.60
   4   4  10   27.20   11.00
   3   5  10   15.60   11.50
   5   3 -10    4.00    9.00
  -3  -5  10   15.20    7.50
   5   3  10   11.60   10.30
   3   5 -10   21.90   10.40
  -5  -3  10   16.80    7.80
   2   6  10  149.29   17.20
   6   2 -10   73.09   12.60
  -8   2  10   92.29   10.40
  -2  -6  10   83.79   10.80
   6   2  10  110.69   15.40
  -6  -2  10   75.59   11.10
   8  -2 -10   86.19   12.40
   2   6 -10   80.19   13.50
  -8   1  10    1.40    7.30
   7   1 -10    9.10    9.20
   8  -1  10    0.50    9.30
  -1  -7  10   -0.70    6.40
   1   7  10    9.40   11.10
   7   1  10   27.50   11.30
   8  -1 -10    1.10    9.20
   1   7 -10   11.90   10.30
  -7  -1  10   11.20    7.80
   8   0 -10   63.19   13.00
   8   0  10   58.19   13.20
   4   5  10    8.90   13.00
   5   4 -10   -4.70   10.30
   4   5 -10  -17.40   10.60
   5   4  10   -0.90   11.20
   6   3 -10   11.70   10.90
   3   6  10   11.00   13.20
   3   6 -10    1.10   11.50
   6   3  10   -5.60   10.60
   0   0  11    5.50    3.40
   0  -1  11   63.79    5.40
   0  -1  11   56.59    5.90
  -1   0  11   53.09    5.80
   1   0  11   35.80    5.80
   1  -1  11   54.69    6.00
  -1   0  11   49.80    5.10
   2  -1  11    2.50    3.90
  -2   1  11    3.40    3.10
   1  -2  11    0.40    3.10
  -1  -1  11    3.20    2.70
  -2   1  11    3.50    3.00
   1   1  11    1.70    4.10
  -1  -1  11   -1.30    2.90
  -1   2  11   -4.50    3.20
   0   2  11   20.70    5.10
   0  -2  11   52.09    4.90
  -2   0  11   36.10    5.10
   0  -2  11   49.00    5.70
   2   0  11   31.40    5.70
  -2   0  11   39.80    4.80
   2  -2  11   52.19    5.80
  -3   1  11   29.00    4.80
   1   2  11   25.00    5.90
  -1  -2  11   21.00    3.90
  -3   1  11   25.50    4.20
   2  -3  11    6.30    3.50
   3  -1  11   16.10    5.20
  -2   3  11   22.30    4.50
   2   1 -11   13.40    4.30
   1  -3  11    8.70    3.00
   1  -3  11    9.80    3.90
  -3   2  11   14.60    3.90
   3  -2  11   19.20    4.90
   1   2 -11    9.30    4.00
  -1   3  11   20.70    5.10
   2   1  11   19.10    5.70
  -3   2  11   21.10    4.10
  -2  -1  11    9.40    3.60
   3  -3  11   -1.70    3.40
   3   0  11   -3.30    4.80
   0   3 -11    1.50    3.60
  -3   0  11   -3.00    3.20
   0   3  11    1.70    4.80
   0  -3  11    0.80    3.10
   3   0 -11    0.80    4.00
  -3   3  11    2.40    3.30
  -2   4  11   -3.30    3.70
  -4   2  11    1.00    3.50
   2   2  11    2.90    5.90
   2   2 -11    2.10    4.60
  -2  -2  11    0.50    3.80
   2  -4  11    1.60    2.80
   4  -2  11   -0.10    4.60
   4  -1  11   21.00    6.20
  -3   4  11   32.50    5.30
  -1  -3  11   42.50    5.50
  -4   1  11   38.40    5.50
   1   3  11   21.30    6.40
  -1   4 -11   32.00    5.30
   3  -4  11   26.90    4.50
   3   1 -11   14.60    5.50
   1   3 -11   30.00    6.00
   1  -4  11   19.70    4.00
  -4   3  11   22.20    4.70
  -1   4  11   28.20    5.80
   4  -1 -11   36.80    5.80
   4  -3  11   39.70    5.90
   3   1  11   29.10    7.30
  -3  -1  11   15.50    4.60
   4   0 -11   30.80    6.40
   0  -4  11   33.70    5.10
  -4   0  11   25.60    5.30
   4  -4  11   35.20    5.20
   4   0  11   26.80    7.40
   0   4 -11   38.10    6.60
   0   4  11   13.40    6.00
  -2   5 -11   45.40    6.00
  -3   5  11   20.40    5.20
   3   2 -11   26.20    6.80
  -5   2  11   33.70    5.50
  -2  -3  11   37.20    6.30
   2   3  11   19.70    7.40
   5  -3 -11   22.80    5.40
   5  -2  11   28.00    6.90
   5  -3  11   24.80    6.30
  -5   3  11   31.80    5.30
  -2   5  11   23.50    5.70
  -3  -2  11   20.50    5.70
   2   3 -11   50.29    7.70
  -3   5 -11   38.90    5.90
   5  -2 -11   37.00    6.50
   3   2  11   35.20    8.30
   2  -5  11   31.10    4.40
  -1  -4  11   -0.90    4.30
   5  -1  11    3.20    6.40
  -1   5 -11    3.40    4.80
  -5   1  11    9.40    4.50
   4   1 -11    2.00    5.50
   1   4  11   -2.30    6.30
  -4   5  11    0.60    3.80
  -4  -1  11   -3.30    4.70
  -1   5  11   -5.90    4.90
   1   4 -11    3.60    5.50
   1  -5  11   -0.90    3.40
   5  -1 -11    4.30    5.40
   4   1  11    1.10    6.60
   5   0  11    9.80    7.70
   0  -5  11    4.80    4.30
   5   0 -11   10.80    6.30
   0   5  11    4.70    6.60
  -5   0  11    5.70    5.10
  -5   5  11    3.50    4.30
   0   5 -11    2.30    5.80
  -6   3  11    1.30    4.30
   6  -3 -11    9.30    5.40
  -3   6  11    3.70    4.70
  -3  -3  11    6.10    5.50
   3   3  11    4.80    7.60
   3   3 -11   -0.20    6.60
  -2  -4  11   29.60    6.50
   4   2 -11   32.80    8.20
   2   4  11    9.30    8.20
   6  -2  11   14.50    7.00
  -6   2  11   24.40    5.70
   6  -4 -11   15.50    5.80
  -4  -2  11   25.70    6.50
   6  -2 -11   23.90    6.80
   4   2  11   24.70    8.70
  -2   6  11   13.30    6.00
   2   4 -11   27.80    8.10
   5   1 -11    2.90    6.70
   6  -1  11    5.20    7.90
  -1  -5  11    5.00    5.40
   1   5  11    7.60    7.90
  -1   6 -11    1.00    5.90
  -6   1  11   -1.60    4.80
   6  -1 -11    9.40    6.90
  -5  -1  11    4.50    6.00
   1   5 -11   -3.50    6.60
   5   1  11   20.40    9.00
  -1   6  11    3.30    6.60
   1  -6  11    5.00    4.20
  -6   0  11    2.70    6.00
   0   6  11   13.90    7.90
   0  -6  11    2.20    5.00
   6   0 -11   -3.80    7.00
   0   6 -11   10.10    7.60
   6   0  11    6.20    8.70
  -7   3  11    2.40    5.00
   4   3 -11    5.20    7.90
  -3  -4  11    2.70    6.30
   3   4  11    5.90    9.30
  -4  -3  11   -0.60    6.20
   7  -3 -11    4.60    6.80
   4   3  11   -0.40    8.20
   3   4 -11    0.50    8.00
   2   5  11   -2.20    8.60
   7  -2  11    2.90    7.60
  -2  -5  11   -9.80    5.30
  -7   2  11   -0.30    5.40
   5   2 -11   12.20    8.30
  -5  -2  11   -2.30    6.20
   2   5 -11   -0.30    8.10
  -2   7  11   13.80    7.00
   5   2  11    0.10    9.10
   7  -2 -11   10.50    7.40
   6   1 -11   17.20    9.10
  -7   1  11   15.60    6.80
  -1  -6  11   15.70    6.30
   7  -1  11    3.70    8.60
   1   6  11   29.40   10.50
  -6  -1  11   22.60    8.20
   1   6 -11   16.00    9.20
   6   1  11   25.90   10.60
  -1   7  11   15.20    8.30
   7  -1 -11   26.30    8.90
   7   0  11   21.30   10.30
   0   7 -11    7.10    9.20
   7   0 -11   -5.30    8.50
   0   7  11   14.50    9.80
  -7   0  11   28.00    8.00
   4   4 -11    8.00    9.80
  -4  -4  11   -3.00    7.00
   4   4  11    9.30   10.60
   5   3 -11   16.50    9.50
   3   5  11   12.00   11.60
  -3  -5  11   19.60    7.90
   5   3  11   19.70   11.40
   8  -3 -11    8.90   12.30
  -5  -3  11    8.80    7.70
   3   5 -11    9.40   10.60
   6   2 -11   19.70    9.90
  -2  -6  11    3.60    6.80
  -8   2  11    7.10    6.70
   2   6  11   12.80   12.00
   6   2  11   12.80   10.30
  -6  -2  11   12.80    8.00
   8  -2 -11    0.70    8.40
   2   6 -11   15.30   10.90
   8  -1  11   -5.80    8.90
   1   7  11   -3.20   11.00
  -1  -7  11   -8.90    6.20
   7   1 -11   -0.20    9.00
  -8   1  11    6.40    7.40
   7   1  11    2.20   10.30
   8  -1 -11   -5.70    8.80
   1   7 -11   -1.40   10.40
   4   5  11   36.10   14.40
   5   4 -11    7.40   11.20
   5   4  11   -0.90   12.20
   4   5 -11   -2.50   11.50
   0   0  12 4444.26  196.68
   0   1  12   39.40    5.80
   1   0  12   21.00    5.00
  -1   1  12   25.60    4.80
   0  -1  12   10.30    3.20
  -1   0  12   24.10    4.00
   1  -1  12   11.30    4.20
   0  -1  12   17.80    4.10
  -1   0  12   23.30    4.30
   2  -1  12 1199.68   55.89
   1  -2  12 1221.18   55.39
  -1   2  12 1197.48   55.89
   1   1  12 1215.78   56.39
  -1  -1  12 1183.08   55.49
  -2   1  12 1225.48   55.09
  -1  -1  12 1242.98   54.99
  -2   1  12 1165.18   55.39
   2   0  12   17.00    5.30
  -2   0  12   15.70    3.70
   0  -2  12   11.40    3.40
  -2   2  12   17.50    4.40
  -2   0  12   13.40    4.30
   0   2  12   28.30    5.60
   2  -2  12   15.10    4.40
   0  -2  12   22.50    4.50
   1   2  12    9.90    5.40
  -1  -2  12    6.40    3.70
   2  -3  12   12.80    4.20
  -2   3  12    5.20    4.00
  -3   1  12    1.90    3.30
   2   1 -12   11.10    4.50
  -3   1  12    3.40    3.90
   3  -1  12    9.20    4.90
   2   1  12    7.60    5.40
   3  -2  12    7.60    4.80
   1  -3  12   12.60    3.40
  -3   2  12   10.10    3.90
   1   2 -12    4.70    4.30
  -2  -1  12   13.20    4.10
   1  -3  12    8.00    4.00
  -1   3  12    4.80    4.50
   3   0 -12  881.51   42.20
   3  -3  12  889.81   41.60
   0   3  12  863.61   43.00
  -3   0  12  847.22   41.50
   0   3 -12  898.21   41.90
   3   0  12  890.81   43.40
   0  -3  12  907.11   41.20
  -3   3  12  892.11   41.80
  -2   4  12 2292.67  104.09
  -4   2  12 2286.57  103.29
   2  -4  12 2268.37  102.49
   2   2  12 2289.17  105.69
   4  -2  12 2278.07  104.19
  -2  -2  12 2360.76  103.69
   2   2 -12 2357.56  104.49
   1   3  12   10.80    6.30
   3   1 -12   11.00    5.60
  -1  -3  12    4.40    3.90
  -3   4  12   17.10    4.80
   4  -1  12   18.30    6.40
  -4   1  12   11.10    4.30
   3  -4  12   16.50    4.60
  -1   4 -12   11.20    4.60
   4  -3  12   10.60    4.60
   4  -1 -12    8.20    4.90
  -1   4  12   13.80    5.60
  -3  -1  12    6.50    4.40
   1  -4  12   13.30    3.90
   1   3 -12    2.30    5.00
  -4   3  12   22.40    4.70
   3   1  12   13.30    6.50
   0   4  12   13.30    6.30
  -4   4  12   10.60    4.50
  -4   0  12   15.10    5.10
   4  -4  12    9.90    4.60
   0   4 -12   11.00    5.40
   4   0 -12   11.20    5.60
   0  -4  12    6.60    4.00
   4   0  12   10.00    6.90
   5  -3 -12   22.30    5.60
   5  -2  12    4.40    6.00
  -5   2  12   12.60    4.90
  -2  -3  12   13.90    5.20
   3   2 -12    1.70    5.50
   2   3  12   21.90    7.90
  -2   5 -12    1.90    4.50
  -3   5  12   16.80    5.30
  -2   5  12   13.90    5.60
   2   3 -12   10.70    6.00
  -3   5 -12   -1.90    4.10
   5  -3  12   -1.90    5.30
   5  -2 -12    9.50    5.30
  -5   3  12   15.20    4.80
  -3  -2  12    4.60    5.00
   3   2  12    9.30    7.40
   2  -5  12   11.20    3.60
  -4   5  12  414.06   22.40
  -5   1  12  443.06   22.90
   5  -1  12  422.26   25.00
  -1   5 -12  440.76   23.40
   4   1 -12  431.36   24.40
   1   4  12  405.06   25.40
  -1  -4  12  437.16   22.80
   1  -5  12  408.76   21.70
   4   1  12  447.06   26.40
  -1   5  12  446.56   24.50
   1   4 -12  440.36   24.20
  -4  -1  12  416.76   23.20
   5  -1 -12  430.96   23.70
   0   5 -12    0.10    6.00
  -5   5  12   -3.10    4.20
   5   0  12    3.10    7.20
   0   5  12   11.80    7.00
   0  -5  12    1.20    4.30
   5   0 -12   -3.10    6.10
  -5   0  12   -0.40    5.20
   3   3  12  246.88   21.00
   3   3 -12  291.87   19.80
  -6   3  12  295.97   16.70
   6  -3 -12  287.77   17.70
  -3   6  12  273.17   17.40
  -3  -3  12  294.67   18.30
  -6   2  12   10.50    5.10
   6  -2  12    7.50    7.20
   4   2 -12    7.30    7.30
   6  -4 -12    9.70    5.90
   2   4  12    9.70    8.00
  -2  -4  12   -4.10    5.20
  -4  -2  12    2.60    6.00
  -2   6  12   14.20    6.50
   6  -2 -12    9.90    6.30
   4   2  12   -2.50    7.70
   2   4 -12    3.40    7.00
   6  -1  12    9.40    7.90
   1   5  12    2.90    8.00
   5   1 -12    3.20    7.00
  -1   6 -12    1.70    5.90
  -6   1  12    0.10    5.50
  -1  -5  12    1.00    5.00
   1   5 -12  -11.50    6.20
   5   1  12   -0.80    7.90
  -1   6  12    6.20    7.00
   1  -6  12    5.70    4.40
  -5  -1  12    6.90    5.90
   6  -1 -12    3.90    6.50
   0   6  12  720.93   38.10
   6   0  12  745.73   39.50
  -6   0  12  701.83   35.90
   6   0 -12  674.83   37.40
   0  -6  12  700.53   34.80
   0   6 -12  684.13   37.30
  -3  -4  12    3.40    6.40
   4   3 -12  -13.00    7.10
  -7   3  12    5.10    5.60
   3   4  12    6.40    9.30
   7  -3 -12   12.50    7.40
   4   3  12    5.20    9.30
   3   4 -12    4.40    8.20
  -4  -3  12    0.50    6.50
   5   2 -12  224.98   18.40
  -2  -5  12  203.58   15.70
  -7   2  12  195.18   14.70
   2   5  12  228.68   20.20
   7  -2  12  185.48   17.30
   2   5 -12  200.08   18.40
  -5  -2  12  203.38   16.00
   5   2  12  174.68   18.60
   7  -2 -12  200.98   16.60
  -2   7  12  199.08   15.90
   6   1 -12   -2.20    8.00
  -1  -6  12    2.30    5.90
   1   6  12   -2.50    9.00
   7  -1  12   12.00    9.10
  -7   1  12    0.90    6.60
   6   1  12    3.90    9.60
  -1   7  12    6.70    8.40
   1   6 -12   -0.80    8.80
  -6  -1  12   13.10    7.20
   7  -1 -12   -1.20    8.00
   7   0  12   -0.90    9.50
   0   7 -12   -6.30    8.80
   0   7  12   16.90   10.00
   7   0 -12  -13.30    8.00
  -7   0  12    2.40    7.20
  -4  -4  12  409.56   25.30
   4   4  12  417.66   30.00
   4   4 -12  414.86   28.30
   5   3 -12   21.20   10.30
   3   5  12    9.30   11.60
  -3  -5  12   -2.70    6.70
   8  -3 -12    5.70    9.40
   5   3  12    8.50   11.00
   3   5 -12    5.80   10.50
  -5  -3  12   -4.20    7.20
  -2  -6  12   -6.00    7.00
   6   2 -12   -0.60    9.00
   2   6  12    3.20   11.40
  -8   2  12   -0.80    6.60
   8  -2 -12   -2.40    8.60
   2   6 -12  -10.30   10.10
  -6  -2  12   -2.20    9.60
   6   2  12   10.50   11.30
   8  -1  12   29.70   11.60
  -1  -7  12   57.79    9.50
   7   1 -12   48.20   11.80
  -8   1  12   33.70   10.80
   1   7  12   58.59   13.90
   8  -1 -12   48.50   11.60
   1   7 -12   50.09   12.70
   7   1  12   33.30   12.30
  -1   0  13  234.38   13.90
   0  -1  13  224.68   13.90
  -1   1  13  261.47   14.30
   1  -1  13  202.08   13.90
   0   1  13  247.08   14.80
   1   0  13  244.08   14.80
   1   1  13   -0.50    4.70
  -1   2  13    8.40    4.30
  -1  -1  13   -2.20    3.50
  -2   1  13   -2.10    3.40
   1  -2  13    4.50    3.80
  -1  -1  13    1.80    3.30
   2  -1  13   -3.80    4.30
   0  -2  13  339.37   18.60
   0   2  13  345.07   19.90
  -2   0  13  364.76   19.00
  -2   0  13  355.46   18.10
   2  -2  13  326.67   18.70
   2   0  13  357.16   20.00
  -2   2  13  363.86   18.90
   0  -2  13  321.27   17.80
  -3   1  13  145.19   11.40
   2  -3  13  167.58   11.30
   1   2  13  176.58   13.30
  -1  -2  13  178.28   10.90
   3  -1  13  188.28   13.00
  -3   1  13  147.99   10.60
  -2   3  13  148.09   11.70
   2   1  13  143.69   13.30
   3  -2  13  167.08   12.10
   1  -3  13  183.28   10.40
  -3   2  13  167.28   11.40
  -1   3  13  154.78   12.20
   1  -3  13  173.78   11.50
  -2  -1  13  180.68   11.10
   0   3 -13   20.90    5.30
   0  -3  13   12.50    4.20
   3   0 -13    9.90    5.20
   3  -3  13   11.60    4.90
   3   0  13    6.90    6.20
  -3   3  13   11.90    4.60
  -3   0  13   14.50    4.50
   0   3  13   10.60    5.60
  -2  -2  13   -6.00    4.00
  -4   2  13    1.20    4.00
   2   2 -13   -5.30    4.90
   2   2  13   -4.00    6.00
  -2   4  13   -0.20    4.70
   4  -2  13   -8.60    5.30
  -1   4 -13  109.79    9.90
   4  -1  13  119.79   11.40
  -1  -3  13   99.29    9.10
  -3   4  13  119.79   10.00
  -4   1  13  102.09    9.30
   1   3  13  127.79   12.60
   3   1 -13  118.99   11.10
   3  -4  13  101.69    9.30
  -1   4  13  130.09   11.20
  -3  -1  13  132.39    9.80
  -4   3  13  115.69    9.70
   3   1  13  108.59   11.90
   4  -3  13  115.29   10.50
   1  -4  13  107.49    8.50
   4  -1 -13  107.99   10.40
   1   3 -13  110.09   10.90
   0   4 -13  154.28   13.00
   4   0 -13  189.58   13.80
   4   0  13  195.48   15.50
  -4   4  13  216.28   12.70
   4  -4  13  166.98   12.30
  -4   0  13  182.58   12.70
   0  -4  13  168.18   11.60
   0   4  13  197.68   15.10
  -5   2  13   79.79    8.20
   5  -2  13   89.19   10.00
   3   2 -13   76.29   10.00
  -3   5  13   87.39    9.00
  -2   5 -13   82.19    8.60
   2   3  13  101.09   12.10
  -2  -3  13   78.59    8.60
   2  -5  13   78.59    7.30
  -3   5 -13   84.59    9.40
   2   3 -13   72.59    9.60
   5  -3  13   75.49    9.20
   5  -2 -13   75.89    8.80
  -2   5  13  106.29   10.10
   3   2  13   74.99   11.30
  -3  -2  13   94.29    9.10
  -1   5 -13   21.80    6.30
  -1  -4  13   13.20    5.20
  -4   5  13   12.00    5.20
   4   1 -13   20.10    6.90
  -5   1  13    4.40    5.10
   1   4  13   13.10    7.60
   5  -1  13   16.10    7.50
  -4  -1  13    6.80    5.40
  -1   5  13    5.70    6.10
  -5   4  13    1.90    4.80
   1   4 -13    4.70    6.20
   5  -1 -13    3.30    5.90
   4   1  13   21.80    8.30
   1  -5  13   14.10    4.60
  -5   0  13   62.99    8.30
   5   0  13   68.69   10.90
   5   0 -13   65.79    9.50
   0   5  13   61.59   10.00
   0   5 -13   90.19   10.40
  -5   5  13   51.69    7.20
   0  -5  13   75.19    7.80
  -6   3  13   -2.90    4.80
   3   3  13    7.00    8.50
   6  -3 -13    4.20    6.20
   3   3 -13   -9.10    6.40
  -3  -3  13    5.40    6.00
  -3   6  13    3.00    5.40
   4   2 -13   80.29   11.20
   6  -4 -13  104.49   10.20
  -4   6  13  119.09   12.90
  -6   2  13  105.99   10.10
   2   4  13  114.89   13.70
  -2  -4  13   94.79   10.00
   6  -2  13   93.79   11.60
  -4  -2  13  100.79   10.60
  -2   6  13  121.29   11.80
   4   2  13  105.09   13.90
   2   4 -13   66.39   11.00
   6  -2 -13   93.59   10.70
   5   1 -13   42.50    9.20
   6  -1  13   29.70    9.40
  -1   6 -13   44.70    8.70
  -6   1  13   50.69    7.90
  -1  -5  13   46.00    7.30
   1   5  13   39.10    9.90
  -1   6  13   47.00    9.20
   6  -1 -13   43.80    8.90
   1  -6  13   48.50    6.70
   5   1  13   62.69   11.80
   1   5 -13   61.29   10.60
  -5  -1  13   32.90    7.60
  -6   0  13    8.70    6.70
   0   6 -13   14.20    8.40
   6   0 -13    2.60    7.70
   0  -6  13    3.90    5.30
   0   6  13    2.20    8.30
   6   0  13    0.00    9.20
  -3  -4  13   37.80    8.30
   4   3 -13   40.00   10.00
   3   4  13   49.60   12.50
  -7   3  13   36.20    7.00
   7  -3 -13   42.10    8.80
   3   4 -13   38.70   10.70
  -4  -3  13   33.60    8.40
   4   3  13   18.10   10.20
   2   5  13   15.90   10.70
  -7   2  13   26.50    7.20
   7  -2  13   12.80    8.80
   5   2 -13    4.50    8.70
  -2  -5  13   19.80    7.20
  -5  -2  13   22.10    7.90
   7  -2 -13   18.00    8.30
  -2   7  13   12.80    7.60
   2   5 -13   20.90   10.20
   5   2  13   12.90   10.30
   7  -1  13   21.10    9.90
  -1  -6  13   20.60    7.00
  -7   1  13   12.50    7.10
   6   1 -13   17.00    9.40
   1   6  13   19.40   10.80
  -1   7  13   17.00    9.20
   6   1  13   10.40   10.30
   7  -1 -13   21.60    9.10
  -6  -1  13   15.60    7.70
   1   6 -13   21.10   10.30
  -7   0  13   13.80    7.80
   0   7  13   26.30   11.10
   0   7 -13   19.50   10.00
   7   0 -13   14.90    9.50
   7   0  13    7.70   10.20
   4   4  13   -0.60   11.00
  -4  -4  13   -2.90    7.80
   4   4 -13   10.20   10.30
   3   5  13   21.80   12.50
   5   3 -13   28.40   11.20
  -3  -5  13   -3.40    7.40
   3   5 -13    3.60   10.70
   8  -3 -13   17.10    9.70
   5   3  13   14.50   11.40
   6   2 -13   23.40   11.00
  -2  -6  13   26.30    8.20
   2   6  13   52.69   14.00
  -8   2  13   28.50    8.30
   2   6 -13   31.90   12.00
   6   2  13   67.39   14.30
   8  -2 -13   28.70   10.40
   0   0  14  122.09    9.80
   1   0  14   54.59    7.20
  -1   1  14   33.70    5.90
   0   1  14   41.00    6.50
  -1   0  14   56.29    6.70
   1  -1  14   62.39    7.30
   0  -1  14   62.29    7.00
  -1  -1  14  100.99    8.10
  -1   2  14  106.09    9.50
   1   1  14  125.29   11.10
  -2   1  14   85.89    8.70
   1  -2  14   97.19    9.10
  -1  -1  14   99.29    9.00
   2  -1  14   87.69    9.20
   2   0  14  350.16   20.10
   2  -2  14  359.56   19.10
   0  -2  14  364.86   19.10
   0  -2  14  332.47   17.80
  -2   0  14  333.07   18.00
  -2   0  14  321.77   18.70
  -2   2  14  313.17   18.70
   0   2  14  347.27   20.00
  -2   3  14   35.90    6.40
   2  -3  14   15.10    5.00
   1   2  14   23.40    7.10
   3  -1  14   14.80    6.10
  -3   1  14   30.00    5.30
  -1  -2  14   26.70    5.00
  -3   1  14   32.20    6.00
   2   1  14   36.10    7.40
  -1   3  14   29.00    6.60
   1  -3  14   17.30    4.40
   1  -3  14   18.80    5.30
   3  -2  14   16.30    5.60
  -2  -1  14   10.10    4.50
  -3   2  14   25.50    5.40
  -3   3  14   84.79    8.60
   3  -3  14   59.39    7.60
  -3   0  14   71.79    7.50
   0   3  14   91.69    9.90
   3   0  14   68.09    9.40
   0  -3  14   55.99    6.50
  -2  -2  14   61.49    7.60
   4  -2  14   73.89    9.40
   2   2 -14   50.69    8.10
  -2   4  14  109.89   10.30
   2   2  14  100.89   11.50
  -4   2  14   97.89    8.60
  -1   4 -14   31.00    6.30
   1   3  14   23.60    7.80
   3   1 -14   25.30    6.70
  -1  -3  14   18.30    5.10
  -4   1  14   18.50    5.30
   3  -4  14   22.30    5.40
  -3   4  14   27.60    6.10
   4  -1  14   13.90    6.80
   3   1  14   17.60    7.60
   1   3 -14   22.40    6.50
  -3  -1  14   17.50    5.40
   1  -4  14   21.50    4.70
   4  -1 -14   15.10    6.10
   4  -3  14   28.60    6.70
  -1   4  14   16.50    6.40
  -4   3  14   15.00    5.30
  -4   4  14  182.58   12.90
   4  -4  14  199.48   13.30
   0   4 -14  192.18   14.20
   4   0  14  198.58   16.20
   0   4  14  180.78   15.40
   0  -4  14  202.98   12.50
   4   0 -14  182.38   14.30
  -4   0  14  168.98   12.80
   3   2 -14   34.40    8.00
  -2  -3  14   24.40    6.10
   5  -2  14   32.50    7.80
   2   3  14   15.60    7.90
  -3   5  14   27.30    6.70
  -2   5 -14   30.20    6.40
  -5   2  14   24.90    5.80
  -3  -2  14   29.50    6.40
   5  -2 -14   25.70    6.70
  -2   5  14   27.50    7.20
  -3   5 -14   34.70    7.50
   3   2  14   26.20    8.70
   2   3 -14   32.60    7.90
   5  -3  14   32.50    7.50
   2  -5  14   29.40    5.00
  -1   5 -14   19.30    6.70
  -1  -4  14   28.80    6.10
   5  -1  14   41.30    9.10
  -4   5  14   47.50    7.40
   4   1 -14   27.90    7.70
   1   4  14   56.19   10.30
  -5   1  14   42.70    7.00
   4   1  14   42.20   10.00
   1  -5  14   28.80    5.50
  -5   4  14   48.10    7.10
  -1   5  14   53.09    8.70
  -4  -1  14   33.60    7.00
   1   4 -14   36.10    8.10
   5  -1 -14   34.30    7.40
  -5   5  14    6.10    5.40
   0  -5  14   -2.50    4.80
   5   0 -14    5.10    6.70
   5   0  14    3.40    8.00
  -5   0  14    7.60    5.70
   0   5  14   -2.20    7.10
   0   5 -14    4.80    6.40
   3   3  14   35.60   10.30
  -6   3  14   35.90    7.10
   6  -3 -14   42.30    8.30
  -3   6  14   34.50    7.50
   3   3 -14   16.80    8.20
  -3  -3  14   29.90    7.30
   4   2 -14  123.19   13.00
   6  -2  14   89.09   11.50
  -4   6  14   85.59   10.10
  -2  -4  14   99.09   10.30
   2   4  14   88.59   13.20
  -6   2  14   95.89   10.00
   6  -4 -14   83.49   10.00
   6  -2 -14   93.59   10.90
  -2   6  14  108.49   11.60
  -4  -2  14  101.79   10.70
   2   4 -14  117.89   12.80
   4   2  14   88.09   13.50
  -1   6 -14    2.30    6.90
  -1  -5  14   11.80    5.90
   5   1 -14   -4.00    7.40
   6  -1  14    5.00    8.50
  -6   1  14    6.30    6.10
   1   5  14    3.40    8.30
   1   5 -14    8.30    8.00
   6  -1 -14   10.50    7.70
   5   1  14    4.40    8.90
  -5  -1  14    6.70    6.60
  -1   6  14    5.00    7.70
   1  -6  14    3.10    5.10
   6   0 -14   31.90    9.20
   0   6 -14    9.10    8.30
  -6   0  14   40.00    8.30
   0   6  14   71.19   11.90
   0  -6  14   27.40    6.40
   6   0  14   48.80   11.70
  -7   3  14    0.20    6.10
  -3  -4  14   -1.90    6.50
   4   3 -14   -3.40    8.60
   3   4  14   12.70   10.20
   7  -3 -14    2.80    7.20
   3   4 -14    4.60    9.10
   4   3  14    3.90   10.00
  -4  -3  14   -3.60    6.70
   2   5  14   14.30   10.80
  -7   2  14   18.10    7.20
   5   2 -14   10.40    8.70
   7  -2  14    0.20    8.30
  -2  -5  14    5.60    6.60
   7  -2 -14    6.30    8.10
  -2   7  14   28.30    8.70
   5   2  14   17.40   11.00
  -5  -2  14   16.80    7.90
   2   5 -14   12.20    9.80
  -1  -6  14    0.10    6.10
   1   6  14   -0.30   10.60
   6   1 -14    3.40    8.90
  -7   1  14   10.50    7.20
   7  -1  14   -5.60    9.10
   6   1  14   -2.30    9.50
  -1   7  14    8.20    9.10
   1   6 -14    3.20    9.80
  -6  -1  14   12.50    7.50
   7  -1 -14    6.30    8.50
   7   0 -14    0.80    9.30
   0   7  14   19.20   11.40
   7   0  14   17.00   11.00
   0   7 -14   18.50   10.40
   4   4 -14   17.00   11.60
   4   4  14   60.19   14.80
   5   3 -14   -2.80    9.40
   3   5  14    0.80   12.10
   3   5 -14   13.00   11.20
   8  -3 -14    4.20    9.00
   5   3  14   -6.20   10.60
  -8   2  14   36.90    9.30
   6   2 -14   22.70   11.20
   2   6  14   44.70   14.30
   8  -2 -14   23.40   10.50
   6   2  14   33.10   13.20
   2   6 -14   58.39   13.80
   0   0  15    3.30    4.40
  -1   0  15   91.69    9.00
  -1   1  15   79.39    8.60
   1  -1  15   77.19    8.50
   0  -1  15   87.99    8.70
   1   0  15   79.89    8.90
   0   1  15   80.89    8.80
   1  -2  15   28.60    5.90
  -1  -1  15   31.10    6.20
   2  -1  15   26.70    6.10
  -2   1  15   22.70    5.30
  -1  -1  15   22.10    4.80
   1   1  15   18.80    6.50
  -1   2  15   29.10    6.30
   2   0  15  341.77   20.50
   2  -2  15  340.47   19.40
   0   2  15  326.67   20.10
   0  -2  15  354.26   19.40
  -2   0  15  330.77   19.20
  -2   0  15  332.37   18.20
   0  -2  15  332.77   18.10
  -2   2  15  335.97   19.30
   2  -3  15   47.70    7.20
   1   2  15   46.40    8.10
  -3   1  15   35.60    6.10
  -3   1  15   37.00    6.60
  -1  -2  15   45.50    6.30
  -2   3  15   33.00    6.70
   3  -1  15   39.60    7.80
  -1   3  15   46.80    7.80
   3  -2  15   41.80    7.40
   1  -3  15   49.10    7.30
  -3   2  15   39.30    6.50
   2   1  15   37.90    7.90
  -2  -1  15   44.10    6.30
  -3   0  15   15.70    5.00
   0   3  15   21.20    7.00
   3  -3  15   28.70    6.50
   3   0  15    8.30    6.60
  -3   3  15   16.20    5.70
   0  -3  15   21.10    4.80
   4  -2  15    0.60    6.20
  -2  -2  15    4.40    4.80
  -2   4  15   -3.40    5.00
   2   2  15   -3.30    6.60
   2   2 -15   -4.10    5.30
  -1  -3  15   47.00    6.80
   3   1 -15   35.50    7.50
  -3   4  15   32.80    6.90
   1   3  15   35.90    8.20
  -4   1  15   45.30    6.60
   3  -4  15   40.10    6.90
   4  -1  15   44.20    8.40
  -1   4 -15   42.70    7.20
   4  -1 -15   36.90    7.40
  -1   4  15   27.80    7.50
   1   3 -15   47.30    7.90
   4  -3  15   47.20    7.80
   3   1  15   36.90    9.20
   1  -4  15   40.70    5.90
  -4   3  15   28.70    6.40
  -3  -1  15   48.30    7.00
   0   4  15  200.18   16.00
   0  -4  15  185.58   12.70
   0   4 -15  192.78   14.70
  -4   0  15  196.58   13.50
   4   0  15  184.98   16.40
  -4   4  15  172.78   13.50
   4  -4  15  185.88   13.70
   4   0 -15  189.08   15.00
   2   3  15   42.40   10.00
  -5   2  15   39.30    7.00
  -3   5  15   52.39    8.20
   3   2 -15   54.19    9.00
  -2   5 -15   50.39    7.70
   5  -2  15   46.70    8.90
  -2  -3  15   40.90    7.10
   5  -2 -15   44.30    7.90
   3   2  15   39.70    9.90
  -3  -2  15   51.59    7.90
   2   3 -15   50.89    9.20
  -2   5  15   42.60    8.20
   5  -3  15   36.50    8.10
  -1   5 -15    8.70    6.50
   4   1 -15   13.40    7.30
  -5   1  15    6.30    5.80
  -4   5  15    2.20    5.60
   5  -1  15   13.80    7.80
  -1  -4  15    7.90    5.30
   1   4  15   12.00    8.30
  -1   5  15   16.70    7.40
  -4  -1  15    7.60    6.00
   1  -5  15   12.50    4.90
   1   4 -15    8.00    7.00
   5  -1 -15    7.60    6.60
   4   1  15   16.00    8.60
  -5   4  15   18.20    6.30
   0   5 -15    4.60    6.80
  -5   5  15   19.20    6.40
   0   5  15   16.90    8.50
   5   0  15   21.50    9.10
   0  -5  15   17.60    5.80
   5   0 -15   12.50    7.70
  -5   0  15   10.30    6.30
  -3  -3  15    4.60    6.20
  -6   3  15   12.80    6.10
  -3   6  15   19.90    6.90
   3   3 -15   -2.80    7.50
   6  -3 -15   16.60    7.60
   3   3  15   12.60    9.10
   6  -2  15   84.69   11.20
   2   4  15   96.19   13.80
  -2  -4  15   87.09   10.00
   6  -4 -15   75.59   10.00
  -4   6  15  105.19   10.70
  -6   2  15   95.29   10.00
   4   2 -15  101.69   12.90
   6  -2 -15   92.29   11.10
  -2   6  15   95.29   11.20
  -4  -2  15   92.19   10.60
   2   4 -15   93.09   12.60
   4   2  15   99.09   13.60
   5   1 -15    6.60    7.80
  -1  -5  15    6.60    5.80
   6  -1  15   18.10    9.00
  -1   6 -15   17.50    7.90
  -6   1  15   -3.60    5.80
   1   5  15    8.10    9.50
   5   1  15    4.70    9.10
  -5  -1  15    6.90    6.50
  -1   6  15    6.80    8.10
   6  -1 -15    9.60    7.50
   1   5 -15    3.00    8.50
  -6   0  15    7.90    7.00
   0   6  15    3.70    9.40
   0  -6  15    5.80    5.70
   6   0 -15   14.80    8.90
   0   6 -15    7.90    8.50
   6   0  15   -3.30    9.00
  -3  -4  15   -9.50    6.40
  -7   3  15   -1.20    6.40
   3   4  15   -4.90    9.90
   4   3 -15    2.00    9.20
   7  -3 -15    4.80    7.60
   3   4 -15    8.50    9.40
   4   3  15   12.20   10.30
  -4  -3  15    6.60    7.20
   2   5  15    4.40   10.50
  -7   2  15    9.60    7.00
   7  -2  15  -12.10    9.20
   5   2 -15   11.60    9.30
  -2  -5  15    7.20    6.50
   5   2  15    9.40   10.30
  -2   7  15   -2.20    7.90
   2   5 -15    0.20    9.50
   7  -2 -15    8.10    8.30
  -5  -2  15   14.50    7.80
  -1  -6  15   17.60    6.90
  -7   1  15    3.90    7.20
   6   1 -15   17.90   10.00
   7  -1  15    9.10    9.90
   1   6  15    5.90   11.20
   1   6 -15   12.20   10.20
   7  -1 -15   23.50    9.70
  -1   7  15   12.30    9.60
   6   1  15   17.10   10.70
   7   0 -15    9.80   10.00
   4   4  15  -12.90   11.50
   4   4 -15   -1.30   11.10
   5   3 -15   -4.80   10.20
   8  -3 -15   13.80    9.70
   3   5 -15   -6.60   11.20
   0   0  16   17.40    5.40
  -1   1  16  284.17   17.40
   1  -1  16  298.97   17.60
   1   0  16  285.17   17.80
   0   1  16  290.77   18.00
   0  -1  16  302.97   17.50
  -1   0  16  281.57   17.40
  -1   2  16   56.39    8.30
  -1  -1  16   73.99    7.60
  -2   1  16   51.69    7.40
   2  -1  16   53.49    8.10
  -1  -1  16   54.09    7.70
   1   1  16   85.49   10.00
   1  -2  16   65.99    8.30
   0   2  16  729.93   35.10
   2   0  16  679.13   34.90
   2  -2  16  666.33   34.10
  -2   0  16  666.03   33.90
  -2   0  16  664.73   33.00
   0  -2  16  649.24   33.80
  -2   2  16  672.73   34.10
   2  -3  16  264.27   17.10
   3  -1  16  254.37   18.20
  -2   3  16  274.77   17.60
  -3   1  16  288.87   17.50
  -1  -2  16  288.47   16.40
   1   2  16  269.17   18.60
  -3   1  16  293.87   16.50
   2   1  16  271.37   18.70
   1  -3  16  272.37   17.20
  -3   2  16  301.67   17.30
   3  -2  16  255.37   17.80
  -2  -1  16  273.47   16.40
  -1   3  16  281.27   18.00
   0  -3  16   58.49    6.90
   3   0  16   48.20    8.90
  -3   3  16   41.70    7.50
   0   3  16   37.50    8.50
   3  -3  16   57.09    8.20
  -3   0  16   44.40    6.80
   2   2 -16   16.30    6.70
  -2   4  16   13.20    6.50
  -2  -2  16   21.50    5.80
   4  -2  16   11.70    7.20
   2   2  16   19.70    7.70
   3   1 -16  156.38   13.50
  -1  -3  16  152.58   11.90
  -1   4 -16  151.08   13.00
   3  -4  16  158.08   12.80
  -3   4  16  163.58   13.20
  -4   1  16  165.68   12.00
   1   3  16  145.19   14.70
   4  -1  16  154.68   14.70
  -1   4  16  150.78   14.20
   1   3 -16  152.38   13.40
   3   1  16  170.48   15.20
   4  -1 -16  163.48   13.60
  -3  -1  16  133.29   11.80
  -4   3  16  147.79   12.60
   4  -3  16  164.78   13.90
   1  -4  16  144.59   10.90
   0   4 -16  332.87   21.60
   0   4  16  386.96   23.30
  -4   0  16  368.76   20.80
   4   0 -16  358.16   21.90
  -4   4  16  398.26   21.40
   4  -4  16  343.87   20.80
   0  -4  16  335.47   19.60
   4   0  16  363.86   23.40
   3   2 -16   77.79   10.90
  -3   5  16   97.59   10.60
  -2   5 -16   87.79    9.60
   2   3  16   76.49   11.90
  -2  -3  16   88.59    9.50
   5  -2  16   70.19   10.80
  -5   2  16   88.89    9.60
  -2   5  16   79.69   10.50
   5  -2 -16   73.69   10.00
   2   3 -16   87.19   11.20
   3   2  16   68.09   11.40
  -3  -2  16   89.39    9.70
   5  -3  16   79.09   10.30
   1   4  16   25.70    9.00
   4   1 -16   16.60    7.90
  -5   1  16    5.80    6.00
  -1  -4  16   19.90    6.50
  -1   5 -16   26.80    7.90
  -4   5  16   31.90    7.50
   5  -1  16   38.10    9.10
  -5   4  16   25.00    7.00
   4   1  16   33.20    9.50
  -1   5  16   25.10    8.50
   1   4 -16   30.90    8.70
  -4  -1  16   32.60    7.40
   5  -1 -16   26.60    8.00
   1  -5  16   32.20    6.10
   0   5 -16  116.59   13.10
   0  -5  16  143.39   11.80
   0   5  16  146.29   15.10
   5   0  16  137.39   15.30
   5   0 -16  132.19   13.70
  -5   0  16  140.49   13.10
  -5   5  16  161.08   13.20
   3   3  16    8.10    9.60
   3   3 -16   19.90    9.10
  -3  -3  16   15.20    7.10
  -3   6  16   12.30    7.30
   6  -3 -16   24.10    8.30
  -6   2  16  233.78   16.10
   6  -4 -16  259.27   17.50
  -2  -4  16  230.28   16.30
   4   2 -16  203.98   18.60
   2   4  16  241.28   21.00
   6  -2  16  236.48   18.40
  -4   6  16  229.28   17.00
  -2   6  16  243.88   18.10
  -4  -2  16  221.08   16.70
   2   4 -16  228.28   19.40
   4   2  16  243.78   21.20
   6  -2 -16  233.98   18.00
   1   5  16   88.89   13.60
   6  -1  16   81.19   12.50
  -6   1  16   71.49    9.80
   5   1 -16   78.29   12.00
  -1   6 -16   77.49   11.50
  -1  -5  16   48.80    8.50
  -1   6  16   82.69   12.10
  -5  -1  16   76.39   10.30
   1   5 -16   63.09   11.70
   6  -1 -16   66.79   10.80
   5   1  16   71.09   13.00
   6   0 -16    7.60    8.80
   0   6 -16    2.30    8.40
   6   0  16    0.40    9.70
  -6   0  16    0.40    6.80
   0   6  16    4.80    9.70
   0  -6  16   -1.00    5.80
   7  -4 -16   66.09   16.70
   4   3 -16   90.09   13.90
   3   4  16  105.49   15.50
  -3  -4  16   78.39   10.70
  -7   3  16   82.89   10.50
   3   4 -16   70.99   13.30
  -4  -3  16   75.79   10.80
   4   3  16   90.29   14.70
   7  -3 -16   89.59   11.90
  -7   2  16   10.70    7.30
  -2  -5  16    5.40    6.60
   2   5  16    3.80   11.40
   5   2 -16   15.00    9.60
  -2   7  16   16.40    9.00
   2   5 -16    6.10   10.50
   5   2  16    9.70   10.50
   7  -2 -16   24.20    9.60
   6   1 -16   27.10   10.50
   7  -1  16    3.20   10.20
   1   6  16   30.00   12.80
  -1  -6  16   25.40    7.60
   7  -1 -16   23.70   10.20
   1   6 -16   23.30   11.30
   6   1  16   19.50   11.80
  -1   7  16   30.50   10.90
   0   0  17    1.20    4.90
   1   0  17   15.10    6.20
  -1   0  17   16.90    5.60
   0   1  17    8.20    5.70
   1  -1  17   15.30    6.20
  -1   1  17    5.10    5.30
   0  -1  17   18.20    6.00
  -1  -1  17    2.60    5.00
   1   1  17    3.30    6.10
  -2   1  17    9.60    5.30
  -1   2  17    3.10    5.20
   1  -2  17   -3.80    4.90
   2  -1  17    6.60    6.00
  -2   0  17   27.10    6.50
   0  -2  17   34.20    7.00
   2   0  17   22.00    7.40
   2  -2  17   38.20    7.50
  -2   2  17   19.30    6.20
   0   2  17   29.80    7.80
   2  -3  17    1.90    5.70
  -3   1  17    8.60    5.70
  -2   3  17   18.20    6.50
   1   2  17   12.70    7.10
  -1  -2  17    1.30    4.70
   3  -1  17    4.90    6.70
   1  -3  17   16.40    6.20
  -3   2  17    4.60    5.40
   3  -2  17    6.00    6.50
  -1   3  17    3.80    5.90
  -2  -1  17   10.60    5.00
   2   1  17    7.30    6.90
  -3   0  17    3.90    5.10
   3   0  17    9.20    7.40
   0  -3  17    1.00    4.60
   0   3  17    3.90    6.70
   3  -3  17    5.50    6.60
  -3   3  17    3.30    5.70
   2   2  17   -4.10    6.90
   2   2 -17    2.70    6.40
   4  -2  17   11.60    7.40
  -2   4  17    4.90    6.50
  -2  -2  17    1.90    5.10
   3  -4  17    0.10    6.00
  -1  -3  17   11.40    5.30
  -4   1  17   15.20    6.20
  -1   4 -17   -2.50    5.90
  -3   4  17    7.80    6.50
   3   1 -17    4.10    6.70
   1   3  17   11.20    7.40
   4  -1  17   -8.20    6.80
  -4   3  17    4.80    6.20
   1   3 -17    5.50    6.60
   4  -3  17   14.60    7.40
  -1   4  17    6.20    7.00
   3   1  17    7.20    7.70
  -3  -1  17    9.90    5.60
   4  -1 -17   16.70    7.10
   0   4 -17   26.40    8.00
   4  -4  17   19.70    7.20
   4   0 -17   18.80    7.50
  -4   4  17   18.40    6.80
   0   4  17   12.60    7.90
  -4   0  17    9.40    6.00
   4   0  17   12.70    8.20
   0  -4  17   31.30    6.30
   5  -2  17    1.90    7.60
  -5   2  17    7.10    6.10
   2   3  17    4.50    8.30
  -2   5 -17   15.70    6.80
   3   2 -17   12.30    7.90
  -3   5  17   -6.30    6.40
  -2  -3  17   15.30    6.40
   2   3 -17    8.40    8.00
   5  -2 -17    6.20    7.00
   5  -3  17    5.60    7.40
  -3  -2  17    6.70    6.30
   3   2  17    4.00    8.10
  -2   5  17   -3.40    6.40
  -1  -4  17    2.90    5.30
  -1   5 -17    1.30    7.00
  -5   1  17   -2.30    5.70
   4   1 -17    9.00    7.90
   5  -1  17    1.10    7.90
   1   4  17   -2.20    7.90
  -4   5  17    0.80    6.50
  -1   5  17   10.40    8.10
  -4  -1  17   -4.70    5.90
   4   1  17   16.50    9.20
   1   4 -17    1.30    7.70
  -5   4  17    2.60    6.50
   1  -5  17    2.40    4.90
   5  -1 -17   10.30    7.90
  -5   0  17   11.60    7.00
  -5   5  17    2.40    6.50
   5   0 -17    9.00    8.30
   0   5 -17   23.10    8.80
   5   0  17    8.40    9.00
   0  -5  17    5.40    5.70
   0   5  17    9.20    8.80
  -3  -3  17   -8.30    6.10
  -3   6  17   -6.40    6.90
   3   3 -17    4.10    8.60
   3   3  17  -15.80    8.40
   6  -3 -17    4.50    7.70
   6  -4 -17   14.30    8.10
   6  -2  17   18.80    9.10
   4   2 -17   12.80    9.10
  -6   2  17   16.70    7.00
   2   4  17    6.50   10.10
  -4   6  17   14.40    7.30
  -2  -4  17   13.70    6.90
   6  -2 -17    5.90    7.80
   4   2  17   12.60    9.90
  -2   6  17    5.50    8.00
  -4  -2  17   11.20    7.20
   2   4 -17   32.90   10.30
   1   5  17    5.40   10.00
  -1   6 -17   -1.90    7.90
   6  -1  17   13.30    9.60
  -1  -5  17    4.10    6.40
   5   1 -17   -6.30    8.10
  -6   1  17   10.40    7.10
  -5  -1  17   -0.30    6.80
  -1   6  17    7.20    9.30
   6  -1 -17   11.70    8.60
   1   5 -17   15.70    9.50
   5   1  17    2.30    9.70
   0   6  17   13.00   10.40
   0  -6  17   -2.60    6.10
   6   0 -17    7.90    9.30
   6   0  17   -3.50    9.50
   0   6 -17   -1.90    8.90
   3   4  17    1.20   10.40
   4   3 -17   19.40   10.70
   7  -4 -17   -4.10   10.20
   3   4 -17   11.90   11.10
   4   3  17    6.70   11.10
   7  -3 -17    3.70    8.40
   2   5  17    4.90   11.60
  -2  -5  17   -1.50    9.40
   5   2 -17   -0.50    9.60
  -7   2  17    7.00    9.50
  -2   7  17   -0.30    8.80
   2   5 -17   -4.00   10.30
   7  -2 -17    0.40    8.70
   5   2  17   11.60   11.00
   0   0  18  654.73   33.90
   0  -1  18    6.10    5.20
  -1   1  18   25.10    6.60
   0   1  18   16.20    6.30
   1   0  18   10.80    6.70
  -1   0  18   20.40    6.10
   1  -1  18   13.50    6.20
   1  -2  18   91.79   10.30
  -2   1  18   79.69    9.90
   2  -1  18  106.99   11.30
  -1  -1  18   89.79    9.90
   1   1  18   74.89   10.10
  -1   2  18   59.39    9.20
  -2   0  18   14.70    6.20
   2  -2  18   17.10    6.80
   0  -2  18   15.90    6.40
  -2   2  18   30.00    7.40
   2   0  18   12.50    7.20
   0   2  18   23.00    7.20
   2  -3  18    7.60    6.30
  -1  -2  18   12.40    5.40
  -3   1  18    2.10    6.00
  -2   3  18    3.20    6.20
   1   2  18    2.00    6.90
   3  -1  18    5.90    6.90
  -3   2  18    5.40    6.10
   3  -2  18   -7.60    6.40
  -1   3  18    6.10    6.50
   1  -3  18    9.60    6.30
   2   1  18   -1.30    7.00
  -2  -1  18   13.80    5.60
   3  -3  18   67.99   10.00
  -3   3  18   64.69    9.40
   3   0  18   47.60   10.00
  -3   0  18   64.29    8.50
   0  -3  18   75.29    8.20
   0   3  18   64.19   10.50
   2   2 -18  380.66   22.90
  -2  -2  18  354.36   21.20
   2   2  18  374.36   24.30
   4  -2  18  375.76   23.00
  -2   4  18  381.86   23.20
   4  -1  18   25.00    8.70
  -4   1  18    7.00    5.80
   3   1 -18   17.50    7.30
  -3   4  18   10.00    7.30
  -1  -3  18    6.30    5.60
   3  -4  18   -0.50    6.40
   1   3  18   11.70    8.20
  -1   4 -18   -5.00    6.10
   4  -3  18  -11.60    6.40
  -4   3  18   11.10    6.70
   4  -1 -18    0.70    6.70
   1   3 -18    8.60    7.30
  -3  -1  18    5.50    5.50
  -1   4  18    7.40    7.60
   3   1  18    6.40    7.90
   4  -4  18    7.10    6.90
  -4   0  18    8.70    6.20
   4   0  18   17.30    8.50
   0   4 -18   10.50    7.40
   4   0 -18    9.40    7.40
   0   4  18   17.60    9.20
   0  -4  18   14.20    5.60
  -4   4  18   12.90    7.00
  -2  -3  18    4.80    6.20
   3   2 -18    5.60    8.10
   2   3  18   16.10    9.50
  -2   5 -18    5.50    6.80
  -3   5  18    6.30    7.50
   5  -2  18   18.60    8.50
   3   2  18   19.30    9.70
  -3  -2  18    3.20    6.30
   5  -2 -18   15.80    7.80
   2   3 -18   11.00    8.20
  -2   5  18   15.10    7.80
   5  -3  18   10.70    7.80
  -1   5 -18   31.40    8.60
  -1  -4  18   23.80    6.90
   4   1 -18   18.70    8.70
  -5   1  18   37.60    7.70
   5  -1  18   22.90    9.80
  -4   5  18   25.60    7.80
   1   4  18   36.40   10.40
   4   1  18   35.50   10.50
  -5   4  18   22.30    8.00
  -4  -1  18   30.00    7.80
   1   4 -18   33.30    9.70
   1  -5  18   31.80    6.80
  -1   5  18   28.60    9.60
   5  -1 -18   37.80    9.60
   0  -5  18    5.80    5.70
   5   0 -18    3.10    8.50
   0   5 -18   -1.40    7.80
   0   5  18    1.90    9.30
  -5   5  18   -3.20    7.00
   5   0  18    5.40    9.10
  -5   0  18    0.00    6.30
   6  -3 -18   16.70    8.40
   3   3  18   18.20   10.10
  -3  -3  18   14.90    7.40
   3   3 -18   12.40    9.50
  -3   6  18    4.30    8.10
   2   4  18   10.60   10.30
  -2  -4  18    9.50    7.30
  -6   2  18    7.90    7.10
  -4   6  18    4.60    7.50
   4   2 -18    6.50    8.80
   6  -4 -18    3.70    7.70
   6  -2  18   -1.70    8.70
   2   4 -18   12.60    9.80
  -2   6  18    9.30    8.60
   6  -2 -18    1.90    8.20
  -4  -2  18    2.20    6.90
   4   2  18   -4.50    9.50
  -1   6 -18   -1.40    8.10
   5   1 -18    1.10    8.40
   1   5  18    9.40   10.50
   6  -1  18   -1.30    8.70
  -1  -5  18    6.10    6.70
  -6   1  18   -3.20    7.00
   6  -1 -18    7.20    8.50
   1   5 -18    3.10    9.60
   5   1  18    5.80    9.70
  -1   6  18    0.20    9.30
   6   0 -18  102.59   14.20
   0   6 -18  122.19   15.30
   0   6  18  128.09   16.30
   6   0  18   97.59   15.00
   7  -4 -18   -3.60   11.10
   4   3 -18   -6.50   10.40
   3   4 -18   -0.50   11.00
   7  -3 -18    3.00    8.70
   0   0  19    7.40    5.90
  -1   1  19  102.69   11.00
   1  -1  19   73.89    9.70
   0   1  19   77.59   10.00
   0  -1  19   68.39    9.20
   1   0  19   64.99    9.80
  -1   0  19   90.29   10.00
   2  -1  19   12.30    7.00
   1   1  19   -0.10    6.00
  -1   2  19    7.90    6.30
   1  -2  19   -6.40    5.70
  -2   1  19   -4.70    5.30
  -1  -1  19    3.40    5.80
   0  -2  19   95.09   11.00
   2   0  19  127.99   12.50
   0   2  19  106.19   12.30
  -2   0  19  111.49   11.40
   2  -2  19   87.49   11.30
  -2   2  19  111.89   12.10
   3  -1  19   58.99    9.80
  -3   1  19   47.10    9.00
   1   2  19   49.70   10.00
  -1  -2  19   64.99    8.30
  -2   3  19   55.29    9.30
   2  -3  19   67.09    9.70
   2   1  19   55.09   10.00
   3  -2  19   65.09   10.10
  -2  -1  19   77.69    9.00
  -1   3  19   67.49   10.50
  -3   2  19   67.09    9.60
   1  -3  19   80.59   10.30
   0   3  19    3.30    8.00
  -3   3  19    7.10    6.70
   3   0  19    3.60    7.80
  -3   0  19    3.60    5.60
   3  -3  19    4.50    7.10
   4  -2  19    5.50    7.90
   2   2 -19   -3.60    7.20
   2   2  19    4.00    8.10
  -2  -2  19  -13.40    5.00
  -2   4  19    8.50    7.50
  -1  -3  19   40.10    7.50
  -1   4 -19   30.40    8.50
   3   1 -19   20.60    8.50
   4  -1  19   42.80    9.90
  -3   4  19   54.69    9.80
   1   3  19   39.50   10.80
   3  -4  19   51.89    9.20
   1   3 -19   48.80    9.40
   4  -1 -19   33.50    8.80
  -4   3  19   42.80    8.80
   4  -3  19   25.50    8.80
  -1   4  19   58.09   10.90
   3   1  19   50.89   10.80
  -3  -1  19   55.19    8.60
   4   0 -19   57.29    9.90
   0   4 -19   52.49   10.10
   4  -4  19   51.39   11.00
  -4   4  19   75.19   10.50
   0   4  19   64.09   11.90
   4   0  19   50.89   11.20
   0  -4  19   54.69    8.10
  -4   0  19   62.49    9.20
  -3   5  19   36.00    9.60
  -2  -3  19   19.60    7.10
   2   3  19   50.59   11.50
  -2   5 -19   18.50    7.60
   5  -2  19   29.40    9.60
   3   2 -19   25.30    9.60
   2   3 -19   29.50    9.60
  -3  -2  19   20.30    7.40
   5  -2 -19   36.30    9.10
  -2   5  19   50.49   10.30
   5  -3  19   26.90    9.50
   3   2  19   46.00   11.00
   1   4  19    3.90    9.30
   4   1 -19    6.70    8.60
  -1   5 -19    9.70    8.40
  -4   5  19    5.80    7.70
   5  -1  19   15.90    9.40
  -1  -4  19   -0.40    6.20
  -5   1  19   -3.00    6.50
   1   4 -19   -3.40    8.60
   5  -1 -19    3.20    8.00
  -1   5  19    3.40    8.90
  -5   4  19   21.00    8.30
  -4  -1  19    6.10    6.60
   4   1  19    0.70    9.10
   0  -5  19   26.60    7.10
  -5   0  19   28.70    8.20
   0   5  19   23.80   11.10
   5   0  19   19.80   10.20
  -5   5  19   15.90    8.50
   5   0 -19   21.40    9.80
   0   5 -19   40.40   10.50
   3   3 -19    7.50    9.70
   3   3  19   -1.90    9.60
  -3  -3  19   -3.70   10.90
   6  -3 -19    0.70    8.40
  -3   6  19    2.20    8.60
   2   4  19   51.49   12.80
   6  -2  19   26.30   10.10
   6  -4 -19   30.50    9.50
  -2  -4  19   35.60    8.50
   4   2 -19   22.10   10.30
  -4   6  19   46.30   10.50
  -2   6  19   40.60   10.40
   4   2  19   32.30   11.70
   2   4 -19   22.80   10.90
   6  -2 -19   29.60    9.60
   1   5  19   26.80   11.80
   6  -1  19   22.80   10.50
  -1  -5  19   17.30    7.40
  -1   6 -19   39.50   11.70
   5   1 -19   17.70    9.70
   5   1  19   15.80   11.00
  -1   6  19    7.80   10.00
   1   5 -19   31.00   11.10
   6  -1 -19   22.60    9.80
   0   0  20  136.39   13.30
  -1   1  20    9.30    6.60
   1  -1  20   23.10    7.60
   0   1  20   13.20    6.60
   0  -1  20   25.10    7.40
  -1   0  20   17.50    7.00
   1   0  20   11.90    6.70
   2  -1  20   82.89   11.00
  -1   2  20   87.69   11.10
  -2   1  20   98.39   11.00
   1  -2  20   93.49   11.40
   1   1  20   93.79   11.80
  -1  -1  20   89.59   10.80
   2  -2  20  105.19   12.40
   0   2  20  131.09   13.40
  -2   2  20   99.29   11.70
   2   0  20  102.19   12.40
  -2   0  20  101.79   11.60
   0  -2  20  101.59   11.70
   2  -3  20    2.60    6.90
  -2   3  20   11.50    7.70
   3  -1  20   17.20    8.40
  -3   1  20    8.60    7.20
   1   2  20    3.70    7.80
  -3   2  20    4.30    6.90
   3  -2  20    6.70    7.80
  -1   3  20    7.00    7.80
   2   1  20    3.00    7.80
   1  -3  20   14.10    7.10
  -3   3  20   85.39   11.40
   0   3  20   94.69   12.30
   3  -3  20   82.09   11.30
   3   0  20   69.89   12.00
  -2   4  20  121.59   13.60
   4  -2  20   74.29   11.70
  -2  -2  20   78.99    9.90
   2   2  20   90.89   13.50
   2   2 -20   64.39   10.80
  -3   4  20    1.00    7.90
   3  -4  20    5.30    7.80
   3   1 -20   -1.60    7.60
  -1  -3  20   20.80    6.60
  -1   4 -20    8.00    7.90
   1   3  20    7.40    9.00
   4  -1  20   13.10    8.80
  -1   4  20    6.20    8.10
  -3  -1  20    5.80    6.40
   1   3 -20    7.40    8.30
  -4   3  20   -2.70    7.40
   4  -3  20    1.70    8.10
   4  -1 -20    5.70    7.70
   3   1  20    9.90    9.20
  -4   4  20   74.59   10.90
   4   0 -20   54.29   10.50
   0   4  20   71.79   12.50
   0   4 -20   77.29   11.70
  -4   0  20   67.99    9.80
   4   0  20   77.09   12.80
   3   2 -20   12.00    9.30
   2   3  20   13.90    9.80
   5  -2  20    6.80    8.40
  -2  -3  20    8.50    7.00
  -2   5 -20   11.20    8.00
  -3   5  20   -3.00    8.70
   2   3 -20   14.40    9.50
   3   2  20   -8.00    9.00
  -2   5  20   16.40    9.40
  -3  -2  20   18.40    7.40
   5  -3  20   -0.80    8.60
   5  -2 -20    0.80    7.80
   4   1 -20   28.80   10.10
  -1   5 -20   31.30    9.70
   5  -1  20   34.10   10.60
  -1  -4  20   40.20    8.20
  -4   5  20   56.29   10.50
   1   4  20   57.19   13.00
  -5   1  20   39.50    9.20
   5  -1 -20   35.40   10.10
  -5   4  20   46.30   10.40
   1   4 -20   49.30   11.60
   4   1  20   70.29   12.70
  -1   5  20   62.49   12.00
   0   5  20    6.90   10.60
   0   5 -20    9.50    9.70
  -5   5  20    1.30    8.30
   5   0  20   -6.50    9.20
   5   0 -20    4.40    9.10
   0  -5  20    0.10    6.30
  -3   6  20   43.60   10.90
   3   3  20   33.60   12.10
   6  -3 -20   47.80   10.40
   3   3 -20   42.90   12.10
   6  -4 -20   28.10    9.90
   4   2 -20   42.70   11.50
   2   4 -20   30.80   11.70
   6  -2 -20   31.80   10.20
   0   0  21    0.00    6.20
  -1   0  21   31.90    7.80
   0   1  21   31.20    8.30
  -1   1  21   21.40    7.60
   1   0  21   19.20    7.90
   1  -1  21   26.00    7.90
   0  -1  21   28.40    8.00
   1   1  21   11.60    7.80
  -1   2  21   13.90    7.50
  -2   1  21   21.70    7.80
  -1  -1  21   15.10    7.30
   1  -2  21   15.00    7.60
   2  -1  21   20.60    8.10
  -2   0  21   86.89   11.40
   2   0  21   78.99   11.60
   0  -2  21   91.89   11.70
   0   2  21   58.59   11.10
   2  -2  21   86.79   11.80
  -2   2  21   80.49   11.20
  -3   1  21   23.90    8.60
  -2   3  21    7.60    8.10
   3  -1  21   15.20    8.70
   1   2  21    8.60    8.00
   2  -3  21   16.20    8.10
  -3   2  21    8.90    7.90
   2   1  21    1.20    7.40
   1  -3  21   17.90    8.40
   3  -2  21   16.10    8.60
  -1   3  21   11.80    8.60
  -3   3  21    6.60    8.10
   0   3  21   -1.00    7.80
   3  -3  21    9.70    8.20
   3   0  21    6.30    8.30
  -2  -2  21   -2.80    6.20
   2   2  21    8.60    9.40
  -2   4  21  -12.50    7.60
   2   2 -21   -5.10    7.90
   4  -2  21    2.00    8.50
  -3   4  21   -1.10    8.30
  -1   4 -21   12.40    8.90
   4  -1  21    4.50    8.30
   1   3  21    7.50    9.20
   3   1 -21    8.80    8.40
   3  -4  21   19.60    8.60
   3   1  21   12.50    9.30
  -3  -1  21    8.20    7.10
   4  -1 -21    3.20    7.90
  -4   3  21    8.10    8.60
  -1   4  21   10.00    9.40
   1   3 -21   15.30    9.30
   4  -3  21   16.60    9.10
  -4   0  21   66.99   14.70
   0   4 -21   59.49   11.20
   0   4  21   52.89   12.30
  -4   4  21   54.79   10.70
   4   0 -21   57.09   11.20
   4   0  21   51.39   11.80
   2   3  21    2.70   10.40
   3   2 -21   18.80   10.00
  -2   5 -21   20.50    8.80
  -3   5  21   22.30   10.00
   5  -2  21    3.40    9.30
  -2   5  21   11.70    9.80
   3   2  21   -1.10    9.60
   5  -3  21    5.10    9.80
   2   3 -21   25.70   10.50
   5  -2 -21   11.40    8.90
   5  -1  21   11.60   10.20
   4   1 -21    7.60    9.40
  -1   5 -21    8.90    9.00
   1   4  21    6.80   10.90
  -4   5  21    0.00    8.90
  -1  -4  21    3.40    8.70
   1   4 -21  -15.60    9.00
   4   1  21   12.40   10.40
   5  -1 -21   -2.00    8.70
  -1   5  21    1.60    9.40
   0   0  22   12.50    7.30
   1  -1  22   27.50    8.40
   0   1  22   18.90    7.90
   0  -1  22   21.20    7.90
  -1   0  22   25.30    8.10
  -1   1  22   15.40    7.90
   1   0  22   18.50    7.90
   1   1  22    0.90    6.90
   1  -2  22    9.30    7.70
  -1  -1  22    3.60    7.10
  -2   1  22   -1.20    7.30
  -1   2  22   -5.60    6.90
   2  -1  22   11.10    8.20
  -2   2  22   78.59   12.20
   0   2  22   81.99   12.10
  -2   0  22   78.99   12.10
   0  -2  22   90.99   12.10
   2  -2  22   85.59   12.10
   2   0  22   88.19   12.20
  -2   3  22   19.50    9.70
  -3   1  22   33.20    9.90
   1   2  22   15.40    8.90
   2  -3  22   14.80    8.60
   3  -1  22   12.90    8.80
   1  -3  22   27.70    9.00
   2   1  22   19.30    8.90
  -3   2  22   32.30    9.80
  -1   3  22   12.90    9.20
   3  -2  22   33.70    9.80
   0   3  22    3.60    9.00
   3  -3  22   -3.70    7.60
   3   0  22    0.40    8.00
  -3   3  22    3.30    8.30
  -2   4  22   -6.00    8.70
   2   2  22    2.40    9.50
   2   2 -22   -3.00    8.50
   4  -2  22    4.20    9.20
   3  -4  22    7.10    8.50
  -3   4  22   -1.40    8.80
   3   1 -22   13.00    8.80
  -1   4 -22    9.60    8.80
   4  -1  22    1.90    8.80
   1   3  22   21.00   10.50
   1   3 -22    1.30    9.20
  -4   3  22   11.30    9.40
   4  -3  22    2.70    9.00
   3   1  22   14.40    9.60
   4  -1 -22    7.70    8.80
  -1   4  22   11.90    9.70
   0   4 -22   49.99   11.80
   4   0  22   45.60   11.70
  -4   4  22   50.69   11.30
   4   0 -22   43.20   10.60
   0   4  22   45.20   11.80
   0   0  23   -1.80    6.80
   1  -1  23   37.80    9.40
   0  -1  23   22.90    8.70
   0   1  23   24.70    8.70
   1   0  23   14.50    8.10
  -1   1  23   16.60    8.30
  -1   0  23   23.50    8.70
  -1   2  23   -1.60    7.90
   1   1  23    7.20    7.90
   1  -2  23   -3.00    7.80
  -2   1  23   -2.50    7.80
   2  -1  23   -0.10    8.00
  -1  -1  23   -3.80    7.00
  -2   2  23    9.30    8.60
  -2   0  23    2.60    7.90
   2   0  23    0.30    8.00
   0   2  23    8.60    8.60
   2  -2  23    4.30    8.20
   0  -2  23   -0.50    7.50
   3  -1  23    8.20    9.00
   2  -3  23    8.60    8.70
   1   2  23   21.10    9.90
  -2   3  23   16.20   10.10
   2   1  23   15.10    9.60
  -3   2  23   26.60    9.90
   3  -2  23    6.90    9.30
  -1   3  23    8.70    9.70
   0   3  23   -1.70    9.60
   3   0  23   -3.60    8.60
  -3   3  23   -7.00    9.00
   3  -3  23   -0.20    8.50
   2   2 -23   -5.30    9.00
   0   0  24  173.18   16.80
   0   1  24    6.00    8.80
  -1   0  24    8.80    8.40
   1  -1  24    6.90    7.50
   1   0  24   14.60    8.50
   0  -1  24   12.70    8.20
  -1   1  24   -5.60    7.80
  -1  -1  24   25.90    9.60
   1   1  24   18.60    9.00
  -1   2  24    5.60    9.00
   2  -1  24   32.40   10.30
  -2   1  24   40.30   10.60
   1  -2  24   24.10    9.50
   0  -2  24    8.90    8.80
   0   2  24   19.40    9.70
   2  -2  24   20.40    9.30
  -2   0  24   10.40    9.00
  -2   2  24   10.60    9.30
   2   0  24   23.90    9.40
   0   0  25    9.70    8.70
_computing_structure_solution     'SHELXT 2014/4 (Sheldrick, 2014)'
;
_shelx_hkl_checksum     30959
_shelx_res_file
;
TITL TlMg3_0m_a.res in P6(3)/mmc
    tlmgcl3_morebonds2_sx.res
    created by SHELXL-2018/3 at 19:37:25 on 18-Sep-2020
CELL  0.71073   7.0228   7.0228  17.4934   90.000   90.000  120.000
ZERR    6.000   0.0004   0.0004   0.0015    0.000    0.000    0.000
rem CELL  0.71073   7.0488   7.0488  17.5821   90.000   90.000  120.000
rem ZERR    6.000   0.0038   0.0038   0.0133    0.000    0.000    0.000
LATT 1
SYMM -Y, X-Y, Z
SYMM -X+Y, -X, Z
SYMM -X, -Y, 1/2+Z
SYMM Y, -X+Y, 1/2+Z
SYMM X-Y, X, 1/2+Z
SYMM Y, X, -Z
SYMM X-Y, -Y, -Z
SYMM -X, -X+Y, -Z
SYMM -Y, -X, 1/2-Z
SYMM -X+Y, Y, 1/2-Z
SYMM X, X-Y, 1/2-Z
SFAC Tl Mg Cl
UNIT 6 6 18
L.S. 10
size 0.10 0.10 0.10
BOND
conf
FMAP 2
PLAN 20
acta
conn 12 3 tl1 tl2
TEMP 16.870
rem EXTI    0.000337
WGHT    0.000000   23.179800
FVAR       0.19094
MOLE 1
TL1   1    0.000000    0.000000    0.250000    10.08333    0.03784    0.03784 =
         0.03687    0.00000    0.00000    0.01892
TL2   1    0.333333    0.666667    0.090021    10.16667    0.03527    0.03527 =
         0.04794    0.00000    0.00000    0.01763
MG1   2    0.666667    0.333333    0.340371    10.16667    0.01058    0.01058 =
         0.01320    0.00000    0.00000    0.00529
MG2   2    1.000000    1.000000    0.500000    10.08333    0.01888    0.01888 =
         0.01357    0.00000    0.00000    0.00944
CL1   3    0.507514    0.015028    0.250000    10.25000    0.02240    0.01096 =
         0.02612    0.00000    0.00000    0.00548
CL2   3    0.833559    0.667117    0.418529    10.50000    0.04183    0.02704 =
         0.03994   -0.02458   -0.01229    0.01352
HKLF 4
REM  TlMg3_0m_a.res in P6(3)/mmc
REM wR2 = 0.1125, GooF = S = 1.417, Restrained GooF = 1.417 for all data
REM R1 = 0.0466 for 387 Fo > 4sig(Fo) and 0.0627 for all 489 data
REM 21 parameters refined using 0 restraints
END
WGHT      0.0000     23.2135
REM Highest difference peak  1.881,  deepest hole -2.113,  1-sigma level  0.241
Q1    1   0.3247  0.1624  0.2500  10.25000  0.05    1.88
Q2    1   0.0573  0.1145  0.2500  10.25000  0.05    1.08
Q3    1   0.3333  0.6667  0.2119  10.16667  0.05    1.06
Q4    1   1.0000  1.0000  0.5912  10.16667  0.05    1.04
Q5    1   0.1825  0.3650  0.1077  10.50000  0.05    1.01
Q6    1   0.8079  0.4040  0.4327  10.50000  0.05    0.82
Q7    1   0.6667  0.3333  0.3780  10.16667  0.05    0.76
Q8    1   0.5873 -0.2063  0.2500  10.25000  0.05    0.75
Q9    1   0.3096 -0.0112  0.2500  10.50000  0.05    0.69
Q10   1   0.8329  0.6658  0.3383  10.50000  0.05    0.64
Q11   1   0.4097  0.8194  0.1237  10.50000  0.05    0.60
Q12   1   0.2587  0.5173  0.1264  10.50000  0.05    0.58
Q13   1   0.2650 -0.1170  0.2500  10.50000  0.05    0.55
Q14   1   0.4963  0.9925  0.1242  10.50000  0.05    0.55
Q15   1   0.1498  0.2997  0.3029  10.50000  0.05    0.53
Q16   1   0.4654 -0.0693  0.2909  10.50000  0.05    0.53
Q17   1   0.6100  0.2201  0.2500  10.25000  0.05    0.52
Q18   1   0.7776  0.8888  0.4276  10.50000  0.05    0.52
Q19   1   0.3114  0.8212  0.0681  11.00000  0.05    0.49
Q20   1   0.7703  0.5407  0.4047  10.50000  0.05    0.45
;
_shelx_res_checksum     41485
data_global
_journal_date_recd_electronic     2020-09-15
_journal_date_accepted     2020-09-29
_journal_name_full     'Acta Crystallographica, Section E'
_journal_year     2020
_journal_volume     76
_journal_issue     11
_journal_page_first     1716
_journal_page_last     1719
_journal_paper_category     GI
_journal_paper_doi     10.1107/S2056989020013201
_journal_coeditor_code     HB7945
_publ_contact_author_name     'Drew R Onken'
_publ_contact_author_address
;
Lawrence Berkeley National Laboratory
Berkeley, CA 94720,
USA
;
_publ_contact_author_email     'DOnken@lbl.gov'
_publ_contact_author_fax     ?
_publ_contact_author_phone     ?
_publ_section_title
;
The crystal structure of TlMgCl~3~ from 290 K to 725 K
;
loop_
    _publ_author_name
    _publ_author_footnote
    _publ_author_address
    'Onken, Drew R.' .
;
Lawrence Berkeley National Laboratory
Berkeley, CA 94720,
USA
;
    'Perrodin, Didier' .
;
Lawrence Berkeley National Laboratory
Berkeley, CA 94720,
USA
;
    'Vogel, Sven C.' .
;
Los Alamos National Laboratory,
Los Alamos, NM 87545,
USA
;
    'Bourret, Edith D.' .
;
Lawrence Berkeley National Laboratory
Berkeley, CA 94720,
USA
;
    'Federico Moretti' .
;
Lawrence Berkeley National Laboratory
Berkeley, CA 94720,
USA
;
_publ_section_synopsis
;
The title compound, thallium magnesium trichloride, has been identified as a
scintillator with both moderate gamma-stopping power and moderate light yield.
Knowledge of its crystal structure is needed for further development. This
work determines the crystal structure of TlMgCl~3~ to be hexagonal
<i>P</i>6~3~/<i>mmc</i> (No. 194) and isostructural with RbMgCl~3~, contrary
to previously reported data. Extending neutron diffraction measurements to
high temperature, the data show that TlMgCl~3~ maintains this crystal
structure from 290 K up through 725 K, approaching the melting point of 770 K.
;
