# Supplementary material for: The crystal structure of TlMgCl3 from 290 K to 725 K
Source: Acta Crystallogr E Crystallogr Commun. 2020 Oct 6;76(Pt 11):1716–9. doi: 10.1107/S2056989020013201 (PMC7643245; doi:10.1107/S2056989020013201)
Supplement: Supplementary file 2 [file e-76-01716-Isup2.hkl]

data_I                                                                          
_shelx_title ' TlMg3_0m_a.res in P6(3)/mmc'                                     
_shelx_refln_list_code          4                                               
_shelx_F_calc_maximum      528.37                                               
_exptl_crystal_F_000       864.00                                               
_reflns_d_resolution_high  0.6960                                               
                                                                                
loop_                                                                           
 _space_group_symop_operation_xyz                                               
 'x, y, z'                                                                      
 '-y, x-y, z'                                                                   
 '-x+y, -x, z'                                                                  
 '-x, -y, z+1/2'                                                                
 'y, -x+y, z+1/2'                                                               
 'x-y, x, z+1/2'                                                                
 'y, x, -z'                                                                     
 'x-y, -y, -z'                                                                  
 '-x, -x+y, -z'                                                                 
 '-y, -x, -z+1/2'                                                               
 '-x+y, y, -z+1/2'                                                              
 'x, x-y, -z+1/2'                                                               
 '-x, -y, -z'                                                                   
 'y, -x+y, -z'                                                                  
 'x-y, x, -z'                                                                   
 'x, y, -z-1/2'                                                                 
 '-y, x-y, -z-1/2'                                                              
 '-x+y, -x, -z-1/2'                                                             
 '-y, -x, z'                                                                    
 '-x+y, y, z'                                                                   
 'x, x-y, z'                                                                    
 'y, x, z-1/2'                                                                  
 'x-y, -y, z-1/2'                                                               
 '-x, -x+y, z-1/2'                                                              
                                                                                
_cell_length_a     7.0228                                                       
_cell_length_b     7.0228                                                       
_cell_length_c    17.4934                                                       
_cell_angle_alpha  90.000                                                       
_cell_angle_beta   90.000                                                       
_cell_angle_gamma 120.000                                                       
                                                                                
_shelx_F_squared_multiplier     1.000                                           
                                                                                
loop_                                                                           
 _refln_index_h                                                                 
 _refln_index_k                                                                 
 _refln_index_l                                                                 
 _refln_F_squared_calc                                                          
 _refln_F_squared_meas                                                          
 _refln_F_squared_sigma                                                         
 _refln_observed_status                                                         
  -1   2   0     143838.05     137645.78      4274.97 o                         
   0   2   0          1.47         31.78        49.20 o                         
  -1   3   0         10.36         -3.05        22.64 o                         
   0   3   0      97245.04      93280.97      2925.18 o                         
  -2   4   0     224810.25     216604.48      5486.31 o                         
  -1   4   0          7.42         26.14        22.56 o                         
   0   4   0          5.95         17.11        59.97 o                         
  -2   5   0         28.01         49.17        29.74 o                         
  -1   5   0      44697.11      43292.70       810.84 o                         
   0   5   0         55.91         50.16        79.06 o                         
  -3   6   0      29730.28      29526.20       615.08 o                         
  -2   6   0          8.63         16.22        44.85 o                         
  -1   6   0         21.21         60.95        48.12 o                         
   0   6   0      56159.07      54708.53      1258.69 o                         
  -3   7   0         43.53         36.21       110.85 o                         
  -2   7   0      18158.14      18012.79       383.41 o                         
  -1   7   0         24.25        -17.37        55.93 o                         
   0   7   0         48.95        -29.91        89.17 o                         
  -4   8   0      31136.59      29715.13      1051.54 o                         
  -3   8   0         18.91         30.34       100.26 o                         
  -2   8   0         10.97         56.06        90.08 o                         
  -1   8   0       6062.10       6135.58       199.58 o                         
   0   8   0          8.85         39.20       110.57 o                         
  -4   9   0         34.09         17.33       114.48 o                         
  -3   9   0       5147.12       5119.04       307.99 o                         
  -2   9   0         45.59        165.53       118.60 o                         
  -1   9   0         21.08         30.44       108.49 o                         
  -5  10   0       2407.74       2237.78       447.06 o                         
  -4  10   0          7.71         96.38       222.08 o                         
   0   1   1       5690.94       5870.40       123.54 o                         
   0   2   1      23837.60      25045.62       809.25 o                         
  -1   3   1       5292.11       5186.01        81.94 o                         
   0   3   1        175.97        239.66        42.38 o                         
  -1   4   1       2372.58       2363.34        55.46 o                         
   0   4   1       8560.00       9728.68       572.21 o                         
  -2   5   1       1239.89       1468.93        37.26 o                         
  -1   5   1         92.07        111.74        32.03 o                         
   0   5   1       2416.92       2320.27        91.08 o                         
  -2   6   1       4085.59       4672.69       230.13 o                         
  -1   6   1       1064.15       1263.08        53.66 o                         
   0   6   1          1.73         99.64        59.99 o                         
  -3   7   1       1225.57       1305.42        83.64 o                         
  -2   7   1        172.35        189.81        47.37 o                         
  -1   7   1        199.11        280.34        43.91 o                         
   0   7   1        116.61        196.40        67.73 o                         
  -3   8   1        208.64        138.58        72.52 o                         
  -2   8   1       1010.56       1838.95       115.87 o                         
  -1   8   1         32.18        107.88        58.24 o                         
   0   8   1        638.63       1002.70       128.36 o                         
  -4   9   1         42.33         48.54        82.10 o                         
  -3   9   1         90.08        199.41        84.40 o                         
  -2   9   1        469.97        579.91        93.68 o                         
  -1   9   1        202.02        295.81        81.49 o                         
   0   0   2        257.81        220.80        23.31 o                         
   0   1   2      17883.38      18213.73       332.54 o                         
  -1   2   2        313.01        299.26        24.04 o                         
   0   2   2      69827.20      70301.30      1171.73 o                         
  -1   3   2      10867.58      10868.74       146.58 o                         
   0   3   2        121.16        250.35        32.59 o                         
  -2   4   2        190.58       1771.78       102.87 o                         
  -1   4   2       7270.20       7005.29       101.89 o                         
   0   4   2      26998.62      26186.48       617.93 o                         
  -2   5   2       5502.48       5191.04        73.11 o                         
  -1   5   2         47.32         67.02        32.80 o                         
   0   5   2       3352.34       3221.02       116.19 o                         
  -3   6   2         41.31        109.18        42.56 o                         
  -2   6   2      13326.05      13200.09       239.07 o                         
  -1   6   2       2044.52       2069.07        67.21 o                         
   0   6   2        107.37       1485.17        85.60 o                         
  -3   7   2       1519.62       1475.61        84.99 o                         
  -2   7   2          1.21        118.47        50.82 o                         
  -1   7   2       1164.07       1131.27        59.82 o                         
   0   7   2       1059.89       1052.63        88.77 o                         
  -4   8   2         83.84       1250.63       133.17 o                         
  -3   8   2        681.33        788.31        85.48 o                         
  -2   8   2       4078.90       4145.47       120.77 o                         
  -1   8   2          2.64         19.71        57.30 o                         
   0   8   2       2271.51       2106.44       143.71 o                         
  -4   9   2        519.30        580.61        91.93 o                         
  -3   9   2          0.15         26.74        81.17 o                         
  -2   9   2        308.55        371.62        94.98 o                         
  -1   9   2        159.49        145.42        84.02 o                         
  -5  10   2          0.53       -185.33       226.88 o                         
   0   1   3      37320.27      36721.75       808.62 o                         
   0   2   3     104805.29     106823.54      1773.03 o                         
  -1   3   3      20579.47      20658.99       244.60 o                         
   0   3   3         99.15        182.94        35.80 o                         
  -1   4   3      15673.25      15592.47       200.67 o                         
   0   4   3      41371.54      39977.94       746.87 o                         
  -2   5   3      13886.66      13407.37       160.71 o                         
  -1   5   3         55.59        114.46        33.77 o                         
   0   5   3       6408.84       6351.07       167.25 o                         
  -2   6   3      19985.31      19804.16       271.39 o                         
  -1   6   3       4323.25       4166.44        93.61 o                         
   0   6   3          0.89        -15.66        57.70 o                         
  -3   7   3       2964.85       3071.59       114.94 o                         
  -2   7   3        112.43         45.88        52.24 o                         
  -1   7   3       3591.97       3825.74        95.72 o                         
   0   7   3       3891.70       4004.47       143.74 o                         
  -3   8   3       1924.86       2163.38       120.98 o                         
  -2   8   3       5953.03       5834.71       150.85 o                         
  -1   8   3         21.52        121.81        63.49 o                         
   0   8   3       3040.27       3446.83       176.40 o                         
  -4   9   3       2161.47       2081.94       120.37 o                         
  -3   9   3         62.31        121.42       100.10 o                         
  -2   9   3        586.06        715.39        96.93 o                         
  -1   9   3        333.14        387.08        90.80 o                         
   0   1   4      43791.13      43475.95       728.35 o                         
  -1   2   4       1632.57       1620.57        42.96 o                         
   0   2   4     100768.27     101595.70      1578.33 o                         
  -1   3   4      30321.45      30331.49       322.44 o                         
   0   3   4       1265.96       1260.51        48.98 o                         
  -2   4   4        457.73       1031.01        82.36 o                         
  -1   4   4      18552.25      18221.96       222.80 o                         
   0   4   4      42568.09      41019.68       764.38 o                         
  -2   5   4      12419.87      12067.07       158.08 o                         
  -1   5   4        696.67        685.12        40.51 o                         
   0   5   4      10925.58      10611.70       240.06 o                         
  -3   6   4        502.60        508.08        51.63 o                         
  -2   6   4      21909.29      21668.76       357.70 o                         
  -1   6   4       6699.75       6658.99       127.18 o                         
   0   6   4         87.22        751.81        87.50 o                         
  -3   7   4       5490.79       5602.01       150.43 o                         
  -2   7   4        414.82        395.45        57.96 o                         
  -1   7   4       2993.61       3253.78        92.27 o                         
   0   7   4       2328.44       2438.75       116.25 o                         
  -4   8   4         38.98        537.74       138.63 o                         
  -3   8   4       2222.20       2303.99       135.40 o                         
  -2   8   4       6693.11       7042.97       182.18 o                         
  -1   8   4        176.25        108.36        68.79 o                         
   0   8   4       4072.52       4425.16       247.88 o                         
  -4   9   4       1224.77       1350.90       116.77 o                         
  -3   9   4        163.41         13.11        89.41 o                         
  -2   9   4       1397.84       1492.57       111.49 o                         
  -1   9   4        854.93        846.32       105.25 o                         
   0   1   5       4603.48       4996.57       112.92 o                         
   0   2   5      20835.53      22674.78       630.71 o                         
  -1   3   5       5169.85       5566.95        97.29 o                         
   0   3   5          8.78         91.07        21.11 o                         
  -1   4   5       2187.55       2326.96        46.59 o                         
   0   4   5       8840.80      11398.36       373.89 o                         
  -2   5   5       1072.59       1320.68        39.77 o                         
  -1   5   5          7.09        -11.55        29.23 o                         
   0   5   5       3093.52       3078.64       115.56 o                         
  -2   6   5       4725.29       5574.52       225.28 o                         
  -1   6   5       1344.86       1513.02        62.56 o                         
   0   6   5          0.01         36.29        65.94 o                         
  -3   7   5       1730.12       1712.69       116.32 o                         
  -2   7   5         23.44         34.96        53.27 o                         
  -1   7   5        220.19        259.93        50.93 o                         
   0   7   5        132.96        211.73        74.62 o                         
  -3   8   5        291.81        219.43        89.99 o                         
  -2   8   5       1369.63       2031.38       138.25 o                         
  -1   8   5          5.11         -2.11        62.71 o                         
   0   8   5        998.75       1346.62       128.41 o                         
  -4   9   5         54.48        -34.43        99.20 o                         
  -3   9   5         17.86         28.24        92.15 o                         
  -2   9   5        829.86        662.05       107.34 o                         
  -1   9   5        397.74        495.01       124.51 o                         
   0   0   6     279178.59     274243.59     12001.00 o                         
   0   1   6         30.83        417.40        43.59 o                         
  -1   2   6      47008.74      48044.37       755.40 o                         
   0   2   6         76.78         92.39        22.30 o                         
  -1   3   6          5.18         88.28        15.47 o                         
   0   3   6      33006.89      32623.19       523.77 o                         
  -2   4   6     105805.27     104235.50      1535.58 o                         
  -1   4   6          9.83        154.16        21.02 o                         
   0   4   6         68.22        241.42        55.19 o                         
  -2   5   6          0.50        160.06        24.04 o                         
  -1   5   6      14427.14      14225.88       192.67 o                         
   0   5   6          8.70         20.11        52.84 o                         
  -3   6   6       9001.52       8704.04       191.90 o                         
  -2   6   6         58.61         47.65        34.20 o                         
  -1   6   6          0.13         31.43        41.79 o                         
   0   6   6      27315.51      26145.14       526.24 o                         
  -3   7   6          5.21         68.90        57.60 o                         
  -2   7   6       5921.08       5900.22       150.84 o                         
  -1   7   6          0.01         16.97        52.64 o                         
   0   7   6          5.86         -1.55        78.41 o                         
  -4   8   6      14995.13      14106.81       483.50 o                         
  -3   8   6          0.11        141.87        89.32 o                         
  -2   8   6         45.37         56.85        72.53 o                         
  -1   8   6       1522.88       1377.13        88.45 o                         
   0   8   6         32.92         44.70       100.79 o                         
  -4   9   6          2.72         64.32       104.93 o                         
  -3   9   6       1380.59       1464.29       132.58 o                         
  -2   9   6         12.88        -17.37       105.75 o                         
   0   1   7      20125.00      19975.59       324.08 o                         
   0   2   7      32566.35      32482.12       769.21 o                         
  -1   3   7      14569.90      14211.15       159.71 o                         
   0   3   7        360.79        397.44        33.02 o                         
  -1   4   7       9201.86       9039.39       122.98 o                         
   0   4   7      15062.18      15559.62       516.67 o                         
  -2   5   7       6317.87       6228.95        88.79 o                         
  -1   5   7        210.12        287.49        32.64 o                         
   0   5   7       6048.54       5207.90       151.40 o                         
  -2   6   7       7842.35       8288.07       279.36 o                         
  -1   6   7       3703.28       3797.36        95.81 o                         
   0   6   7          5.68        100.81        67.25 o                         
  -3   7   7       3288.42       3076.75       127.64 o                         
  -2   7   7        369.19        413.87        62.13 o                         
  -1   7   7       1636.36       1754.44        86.10 o                         
   0   7   7       1240.15       1475.02       126.42 o                         
  -3   8   7       1308.66       1285.01       117.84 o                         
  -2   8   7       2398.21       3059.68       128.33 o                         
  -1   8   7         67.78         44.57        71.56 o                         
   0   8   7       1448.35       1606.86       159.88 o                         
  -4   9   7        645.32        741.62       118.77 o                         
  -3   9   7        177.00        258.28       112.34 o                         
  -2   9   7       1109.07        971.44       141.76 o                         
   0   0   8       5768.19       5125.58       282.50 o                         
   0   1   8      13777.09      14007.55       250.06 o                         
  -1   2   8       5608.89       5103.29       100.53 o                         
   0   2   8      43178.34      43185.11       792.02 o                         
  -1   3   8       7685.47       8014.56       108.18 o                         
   0   3   8       3430.45       3172.78        80.02 o                         
  -2   4   8       2825.84       3192.18       251.65 o                         
  -1   4   8       6075.29       6073.20        88.62 o                         
   0   4   8      20672.10      20849.67       351.62 o                         
  -2   5   8       5370.40       5430.43        82.31 o                         
  -1   5   8       1670.62       1698.61        53.29 o                         
   0   5   8       2278.72       2439.54       103.56 o                         
  -3   6   8       1284.14       1340.65        73.77 o                         
  -2   6   8      10858.55      10875.89       167.50 o                         
  -1   6   8       1577.99       1718.51        67.88 o                         
   0   6   8        853.51       1717.81       175.99 o                         
  -3   7   8       1049.04       1256.36        83.29 o                         
  -2   7   8        457.25        477.64        64.10 o                         
  -1   7   8       1319.70       1360.48        81.28 o                         
   0   7   8       1360.92       1399.40       107.58 o                         
  -4   8   8        502.70        988.47       240.03 o                         
  -3   8   8        683.83        537.44       102.74 o                         
  -2   8   8       3701.16       3650.11       156.49 o                         
  -1   8   8        248.04        318.24        77.88 o                         
   0   8   8       1976.35       1882.52       159.48 o                         
  -4   9   8        720.16        587.91       121.62 o                         
  -3   9   8        143.59        117.21       122.74 o                         
  -2   9   8        214.54         75.90       134.30 o                         
   0   1   9      18555.17      18900.51       311.95 o                         
   0   2   9      48302.95      48758.58       773.20 o                         
  -1   3   9      10824.94      11299.37       146.22 o                         
   0   3   9         39.87        481.48        46.26 o                         
  -1   4   9       8496.56       8728.67       117.91 o                         
   0   4   9      23378.38      23119.57       388.48 o                         
  -2   5   9       8114.52       8077.79       115.06 o                         
  -1   5   9         27.35        234.53        36.34 o                         
   0   5   9       3655.02       3845.99       132.17 o                         
  -2   6   9      12236.86      12167.77       184.52 o                         
  -1   6   9       2389.27       2530.86        80.28 o                         
   0   6   9          0.36        -29.05        81.16 o                         
  -3   7   9       1709.26       1710.42        91.72 o                         
  -2   7   9         61.40         83.18        57.81 o                         
  -1   7   9       2221.06       2293.26        96.39 o                         
   0   7   9       2670.18       2542.26       131.65 o                         
  -3   8   9       1126.86       1070.78       114.21 o                         
  -2   8   9       4013.79       3670.62       163.38 o                         
  -1   8   9         11.86         86.78        75.82 o                         
   0   8   9       2110.80       2119.00       194.35 o                         
  -4   9   9       1496.11       1507.37       169.10 o                         
  -3   9   9         35.49        143.97       129.72 o                         
   0   0  10        645.87        677.45       112.45 o                         
   0   1  10      12076.99      11816.17       206.20 o                         
  -1   2  10       1559.32       1593.76        52.20 o                         
   0   2  10      33264.30      32852.11       530.50 o                         
  -1   3  10      10066.46       9802.21       131.62 o                         
   0   3  10       1166.45       1306.47        54.99 o                         
  -2   4  10        246.68        669.75        92.01 o                         
  -1   4  10       5282.34       5104.90        82.48 o                         
   0   4  10      16180.84      15886.03       279.10 o                         
  -2   5  10       3013.13       2932.67        63.15 o                         
  -1   5  10        587.12        754.67        45.06 o                         
   0   5  10       4318.68       4185.75       153.67 o                         
  -3   6  10        399.90        646.75        66.66 o                         
  -2   6  10       8925.65       9164.87       183.99 o                         
  -1   6  10       2260.24       2289.90        77.75 o                         
   0   6  10         35.27        384.60        77.85 o                         
  -3   7  10       2182.27       2097.43       100.79 o                         
  -2   7  10        291.70        408.62        65.45 o                         
  -1   7  10        622.93        603.32        71.78 o                         
   0   7  10        425.66        360.11        91.27 o                         
  -4   8  10         14.15        615.22       145.46 o                         
  -3   8  10        550.46        387.07       101.66 o                         
  -2   8  10       2631.81       2551.55       182.66 o                         
  -1   8  10         93.85        190.98        79.12 o                         
   0   8  10       1761.33       1668.42       254.04 o                         
  -4   9  10        193.22       -114.54       152.81 o                         
  -3   9  10         82.65        115.91       156.75 o                         
   0   1  11       1090.39       1475.04        74.37 o                         
   0   2  11        625.82       1176.56       109.06 o                         
  -1   3  11        247.77        492.27        39.27 o                         
   0   3  11          7.44         -2.13        35.22 o                         
  -1   4  11        718.01        817.08        50.01 o                         
   0   4  11        262.36        846.88        66.03 o                         
  -2   5  11        900.57        890.47        50.94 o                         
  -1   5  11          3.27         27.82        36.57 o                         
   0   5  11          1.48        153.82        55.83 o                         
  -2   6  11        164.36        620.13        56.48 o                         
  -1   6  11        130.87        118.77        48.15 o                         
   0   6  11          0.73        128.90        74.72 o                         
  -3   7  11          0.74         66.76        66.34 o                         
  -2   7  11          1.09         52.04        60.25 o                         
  -1   7  11        492.37        500.66        72.22 o                         
   0   7  11        410.39        373.46       132.70 o                         
  -3   8  11        255.13        375.33       100.41 o                         
  -2   8  11         21.54        269.47        83.19 o                         
  -1   8  11          0.15        -62.89        83.04 o                         
  -4   9  11        325.16        240.78       196.58 o                         
   0   0  12     125159.01     121893.16      5394.36 o                         
   0   1  12        268.61        617.58        67.38 o                         
  -1   2  12      32742.88      33102.04       538.76 o                         
   0   2  12        447.16        487.93        41.64 o                         
  -1   3  12        115.98        220.97        28.43 o                         
   0   3  12      24295.24      24253.24       407.83 o                         
  -2   4  12      63865.68      63223.66      1077.88 o                         
  -1   4  12        121.40        335.83        33.11 o                         
   0   4  12        245.51        295.20        49.26 o                         
  -2   5  12         62.74        263.61        40.85 o                         
  -1   5  12      11764.62      11781.90       180.65 o                         
   0   5  12          3.21         23.42        55.74 o                         
  -3   6  12       7680.59       7793.96       205.09 o                         
  -2   6  12        133.77        168.65        52.61 o                         
  -1   6  12         21.96         64.19        48.46 o                         
   0   6  12      20104.31      19320.47       415.13 o                         
  -3   7  12          1.29         78.70        69.43 o                         
  -2   7  12       5591.90       5533.41       147.10 o                         
  -1   7  12         16.96         88.15        67.61 o                         
   0   7  12          0.94        -21.17       107.04 o                         
  -4   8  12      11750.25      11343.04       437.95 o                         
  -3   8  12         12.14        136.61        92.95 o                         
  -2   8  12         52.24        -41.49        84.48 o                         
  -1   8  12       1630.74       1295.86       112.27 o                         
   0   1  13       6272.39       6486.48       187.03 o                         
   0   2  13       9408.35       9514.12       182.63 o                         
  -1   3  13       4403.19       4590.63        94.74 o                         
   0   3  13        320.86        351.08        48.08 o                         
  -1   4  13       3007.73       3125.61        69.85 o                         
   0   4  13       4893.27       5055.53       164.57 o                         
  -2   5  13       2259.11       2302.30        65.29 o                         
  -1   5  13        216.70        298.27        45.45 o                         
   0   5  13       1849.55       1871.48        96.37 o                         
  -2   6  13       2609.31       2772.00        97.31 o                         
  -1   6  13       1129.77       1274.82        68.26 o                         
   0   6  13          8.34        145.45        80.79 o                         
  -3   7  13        979.61       1023.93        88.17 o                         
  -2   7  13        387.51        470.55        73.22 o                         
  -1   7  13        571.01        480.82        76.08 o                         
   0   7  13        471.71        442.32       116.69 o                         
  -3   8  13        405.64        335.05       116.87 o                         
  -2   8  13        831.01       1004.31       145.77 o                         
   0   0  14       3388.14       3348.57       268.79 o                         
   0   1  14       1352.67       1446.56       113.21 o                         
  -1   2  14       3174.97       2747.55        99.95 o                         
   0   2  14       9216.91       9337.58       183.18 o                         
  -1   3  14        489.51        675.70        54.12 o                         
   0   3  14       2038.36       1956.22       132.47 o                         
  -2   4  14       1735.00       2303.56       250.63 o                         
  -1   4  14        559.86        589.18        40.87 o                         
   0   4  14       5225.14       5185.10       133.76 o                         
  -2   5  14        783.02        789.69        48.32 o                         
  -1   5  14       1118.68       1072.22        66.44 o                         
   0   5  14         88.28         85.83        62.82 o                         
  -3   6  14        925.97        921.39        88.89 o                         
  -2   6  14       2883.84       2693.60        89.16 o                         
  -1   6  14         62.27        145.38        55.23 o                         
   0   6  14        510.08       1060.16       187.24 o                         
  -3   7  14         30.25         35.61        74.01 o                         
  -2   7  14        306.27        350.67        72.86 o                         
  -1   7  14        175.42        106.38        72.04 o                         
   0   7  14        294.26        365.49       143.04 o                         
  -4   8  14        285.21       1076.50       592.29 o                         
  -3   8  14         40.97         45.96       126.02 o                         
  -2   8  14       1129.85       1008.41       130.04 o                         
   0   1  15       2168.85       2277.36        97.92 o                         
   0   2  15       9031.59       9240.87       186.46 o                         
  -1   3  15       1058.48       1155.00        53.12 o                         
   0   3  15          8.97        529.07        64.43 o                         
  -1   4  15        926.83       1120.26        49.54 o                         
   0   4  15       5017.45       5165.82       138.53 o                         
  -2   5  15       1251.14       1261.42        62.74 o                         
  -1   5  15          6.90        286.14        47.01 o                         
   0   5  15        338.23        396.16        72.34 o                         
  -2   6  15       2775.34       2551.49        89.14 o                         
  -1   6  15        156.39        197.91        61.65 o                         
   0   6  15          0.02        170.67        86.17 o                         
  -3   7  15        115.06         46.46        76.60 o                         
  -2   7  15         17.87        146.19        72.28 o                         
  -1   7  15        281.79        361.60        83.34 o                         
   0   7  15        572.96        268.79       274.27 o                         
  -3   8  15         74.89         34.26       170.98 o                         
   0   0  16        521.01        477.23       148.11 o                         
   0   1  16       8487.98       7975.92       197.21 o                         
  -1   2  16       1515.02       1745.41       117.49 o                         
   0   2  16      18217.31      18529.91       353.60 o                         
  -1   3  16       7715.95       7605.83       132.64 o                         
   0   3  16       1218.72       1356.47        87.28 o                         
  -2   4  16        280.77        462.21        82.02 o                         
  -1   4  16       4268.24       4238.45        89.53 o                         
   0   4  16      10019.33       9907.00       208.49 o                         
  -2   5  16       2485.36       2284.10        79.00 o                         
  -1   5  16        717.18        737.74        55.41 o                         
   0   5  16       3979.01       3862.61       139.67 o                         
  -3   6  16        533.91        437.13        99.46 o                         
  -2   6  16       6035.71       6421.67       142.46 o                         
  -1   6  16       2242.25       1997.45        92.13 o                         
   0   6  16         93.28         56.42        86.86 o                         
  -3   7  16       2243.10       2297.81       115.24 o                         
  -2   7  16        403.55        310.37        86.04 o                         
  -1   7  16        645.21        625.02       100.06 o                         
   0   1  17        102.61        355.33        65.00 o                         
   0   2  17        602.22        806.16        78.34 o                         
  -1   3  17          5.41        212.67        46.61 o                         
   0   3  17         12.41        112.93        64.65 o                         
  -1   4  17         82.63        187.91        45.70 o                         
   0   4  17        380.24        544.54        68.96 o                         
  -2   5  17        139.92        162.86        53.35 o                         
  -1   5  17          7.99         81.29        49.06 o                         
   0   5  17        115.64        255.18        76.80 o                         
  -2   6  17        299.18        372.91        64.58 o                         
  -1   6  17          2.07        144.15        67.57 o                         
   0   6  17          1.44         51.14       102.65 o                         
  -3   7  17         68.44        170.24       113.89 o                         
  -2   7  17          8.51         54.47        94.35 o                         
   0   0  18      18414.87      17957.35       929.78 o                         
   0   1  18        190.17        425.61        68.50 o                         
  -1   2  18       2300.02       2325.55       152.50 o                         
   0   2  18        412.76        528.17        76.39 o                         
  -1   3  18         90.25        142.47        49.44 o                         
   0   3  18       1852.92       1806.90       104.34 o                         
  -2   4  18      10518.59      10230.09       280.31 o                         
  -1   4  18        116.27        166.17        47.55 o                         
   0   4  18        239.74        328.08        68.25 o                         
  -2   5  18         79.85        284.94        60.49 o                         
  -1   5  18        767.63        825.58        61.99 o                         
   0   5  18          7.67         45.02        75.98 o                         
  -3   6  18        385.86        360.08       104.75 o                         
  -2   6  18        128.83        141.62        64.70 o                         
  -1   6  18         34.03         68.65        72.97 o                         
   0   6  18       3627.25       3100.55       207.69 o                         
  -3   7  18          5.65        -45.46       139.17 o                         
   0   1  19       2253.03       2207.55       141.25 o                         
   0   2  19       2926.65       2943.54       131.31 o                         
  -1   3  19       1588.47       1766.87        75.79 o                         
   0   3  19        172.59        121.98        84.22 o                         
  -1   4  19       1201.11       1212.67        72.15 o                         
   0   4  19       1698.10       1626.82        97.32 o                         
  -2   5  19        993.10        901.95        79.70 o                         
  -1   5  19        125.95        137.83        60.07 o                         
   0   5  19        709.73        706.15        93.66 o                         
  -2   6  19        954.86        949.23        88.92 o                         
  -1   6  19        463.71        602.67        91.81 o                         
   0   0  20       3582.35       3740.78       364.78 o                         
   0   1  20        428.88        454.39        77.83 o                         
  -1   2  20       3027.92       2500.17       125.06 o                         
   0   2  20       3063.42       2932.17       136.09 o                         
  -1   3  20        136.71        212.95        65.02 o                         
   0   3  20       2109.21       2298.51       160.83 o                         
  -2   4  20       1973.73       2375.79       223.34 o                         
  -1   4  20        185.32        175.10        57.14 o                         
   0   4  20       1895.53       1936.38       125.57 o                         
  -2   5  20        312.40        206.71        66.84 o                         
  -1   5  20       1294.02       1286.09        92.17 o                         
   0   5  20         21.47         62.32        95.13 o                         
  -3   6  20       1106.64       1178.99       154.97 o                         
  -2   6  20       1082.69        921.63       147.28 o                         
   0   1  21        634.48        735.32        88.55 o                         
   0   2  21       2373.81       2241.74       128.30 o                         
  -1   3  21        305.93        342.79        71.21 o                         
   0   3  21          1.03        145.91       110.99 o                         
  -1   4  21        295.41        259.77        65.18 o                         
   0   4  21       1513.41       1560.57       132.12 o                         
  -2   5  21        476.59        328.99        83.81 o                         
  -1   5  21          0.75         86.39        81.36 o                         
   0   0  22         47.03        342.84       200.22 o                         
   0   1  22        592.74        580.68        89.69 o                         
  -1   2  22         69.88         74.40        81.83 o                         
   0   2  22       2401.21       2312.45       135.85 o                         
  -1   3  22        714.11        610.10        80.01 o                         
   0   3  22         57.04         20.27       112.16 o                         
  -2   4  22         36.51        -20.48       122.72 o                         
  -1   4  22        273.69        223.37        72.17 o                         
   0   4  22       1319.55       1289.48       139.96 o                         
   0   1  23        560.00        650.75        96.54 o                         
   0   2  23         33.10        107.78        90.75 o                         
  -1   3  23        254.39        375.75        92.04 o                         
   0   3  23          4.81        -85.30       121.98 o                         
   0   0  24       5056.46       4749.83       460.78 o                         
   0   1  24        166.14        194.28        91.42 o                         
  -1   2  24        819.45        673.70       107.62 o                         
   0   2  24        343.12        424.23       103.42 o                         
                                                                                
